# Supplementary material for: Comprehensive cDNA cloning and putative feature analysis of endogenous cellulases possessed by the Pacific oyster, Crassostrea gigas
Source: PLoS One. 2025 Feb 7;20(2):e0313246. doi: 10.1371/journal.pone.0313246 (PMC11805347; doi:10.1371/journal.pone.0313246)
Supplement: S1 File — (FAS) [file pone.0313246.s001.fas]

>GHF5_AAA34213.1_endoglucanase_II_precursor_Trichoderma_reesei
PPTSSG-VRFAGVNIAGFDTTDGTCVTSKVYPPDGIGQMQHFVNEDGMTIFRLPVGWQYLVNNNLGGNLDSTSISKYDQLVQGCLSLGAYCIVDIHTNAQFTSLWSQLASKYASQS-RVWFGIMNEPHDV-NINTWAATVQEVVTAIRNAGATSQFISLPGNDWQSSAAALSQVTNPDGSTTNLIF-DVHKYLDSDNSGTFSPLATWLRQNNRQAILTETGGGNVQSCIQDMCQQIQYLNQNSDVYLGYVGWGAGSFDST--YVLTETPTSSGNSWTDT-SLVSSCLARK
>GHF5_AAB03889.1_endo-beta-14-glucanase_Macrophomina_phaseolina
KAAAASKVKFAGVNIAGFDGTDGTCTASTATDSDGQGQMDHFVKDDKLNAFRLPVGWQYLVANKLGGDLDSANAGKYDNLVQGCLKSGALCIIDIHTNDQFVSLWKQLATKYKDNT-KVAFGVMNEPHDVPDINKWADTVQQVVTAIRNRGATTQYVLLPGNDWTSSAAALKKVTNPDGSTDNLIF-DVHKYLDSDNSGTFKPLADWLRQNKRMAINTESGGGNTDSCEKYFCEQIQYLNQNADVFLGYTAWSAGGFDQT--YELVQTPISSPMARTKILHSRRSALLVL
>GHF5_AAB51451.1_endo-beta-14-glucanase_Macrophomina_phaseolina
EEKRASNFQFFGVNESGPEKLPGTKNTDYVWP--TLSTIDTFV-GKGMNTFRVNILMERLTHNSLTASLDSQYLADLKTTVNYITGKGAYAMIVPHDTAGFKTWWTNVAKEFAGNS-KVIFDINNEFHDM-DQTLVVNLNQAGIDGIRAAGATSQYITAEGNSWTGNGKTMAALKDPQ---NKLIY-QMHQYLDSDGSGTITAATKWLKDNGKKGLIGEFAGGNNSQCKTAVEGMLTYMQENKDVWTGALWWAAGPWWAS--YMFSMEPKTGTAYTAYL-DLISKFK---
>GHF5_AAB69347.1_cellulase_Orpinomyces_joyonii
AMRNIPSKDLVKELNIGWNALDAHCKLDYNKDPKATPGLFSALKNQGFNVFRIPTTWTGHFGNGPDYKISDVWMRRVHEVVDYALNTGSYVILNIHAKPILAAIWKQIAAEFANYDEHLIFEGMNEPRDQKGWDFVNEMNAVFLQTVRASGGNNRHLMIPTYAACVNNGALESYKSPTND-NKVIA-SVHSYVPYNFALNMNNIKRFLVDRNIPVIIGEFGAMNRDNESERARWAEYYIKSATAMGVPCVLWDNGYTQGTGELFGVIDRNFYRIIFQQFINGLMKGLGGK
>GHF5_AAB69348.1_cellulase_Orpinomyces_joyonii
-------------MKFGWNTLDAQCTLNYSKDPKTTEDMFKVMIDNQFNVFRIPTTWSGHFADEDGHKIDEKWMKRVHEVVDYAYNNGAFVILNIHAKVILADIWNQIAEEFKDYNERLIFEGLNEPRDKEGWDAVNAMNEVFLKTIRASGGNNRHLMIPPYAAATQENSFKNFKYPGGD-DKLIV-SVHNYAPYNFALNISLIKKTFTDKGIPVIMGEYGAMNRDNTEERAKWAEYYMEKVTAIGVPQVWWDNGIFEGTGERFGLLDRKNLKIVYPSIVAALQKGRGLE
>GHF5_AAC05164.1_14-beta-D-glucan-4-glucanohydrolase_Orpinomyces_sp._PC-2
AMRNIPSKDLVKELNIGWNALDAHCKLDYNKDPKATPGLFSALKNQGFNVFRIPTTWTGHFGNGPDYKISDVWMRRVHEVVDYALNTGSYVILNIHAKPILAAIWKQIAAEFANYDEHLIFEGMNEPRDQEGWDFVNEMNAVFLQTVRASGGNNRHLMIPTYAACVNDGALESYKFPTND-NKVIA-SVHSYVPYNFALNMNNIKRFLVDRNIPVIIGEFGAMNRDNESERARWAEYYIKSATAMGVPCVLWDNGYTQGTGELFGVIDRNSYRIIFQQFINGLMKGLGGK
>GHF5_AAC06321.1_cellulase_CelD_partial_Neocallimastix_patriciarum
NIRDISSKELIKEMNFGWNTLDAQCYLNYDKDPKTTEDMFKVLMDNQFNVFRIPTTWSGHFGEAPDYKINEKWLKRVHEIVDYPYKNGAFVILNLHAKEILEKIWSQIAEEFKDYDEHLIFEGLNEPRDQEGWDAVNAMNAVFLKTIRSSGGNNRHLMIPPYAAACNENSFKNFIFPEDD-DKVIA-SVHAYAPYNFALNINLMKKRFVDQGIPMILGEYGAMNRDNEEERATWAEFYMEKVTAMGVPQVWWDNGVFEGTGERFGLLDRKNLKIVYPTIVAALQKGRGLE
>GHF5_AAC60541.1_carboxymethylcellulase_Saitozyma_flava
ALHRRSLPRLGGVNLAGCDDIYGNS-GTPACP--GTEQVGHFI-ADGANLFRLPAGWQYLVNNQASTSLAPDFFAQYDALVQAVISKGAYAIIDVHSNQDFANLWTLLATKVTSNDPNVIFGLMNEPHDL-DVSTWAGSVQAAVNAIRAAGATSQYILIPGTGFTNQDNALLGVTDPVGGTDKLLL-DVHRYNDVDFSGTLSSLDSWLKGNGRKAIVSETGGGHTTSCETDLGEFLNGIKEDYPSVLGFAVWAAGSFDPS--YVLSITPTNGVDN-----QLFDIAVKPN
>GHF5_AAD04193.1_cellulase_Orpinomyces_sp._PC-2
AMRNISSKELVKELTIGWSTLDASCTLNYSKDVKTTQELYYKLSDLGFNTFRIPTTWSGHFGDAPDYKISDVWMKRVHEVVDYALNTGGYAILNIHAKKILVAIWKQIAAEFGDYDEHLIFEGMNEPRDQEGWNFVNEMNALFVKTIRATGGNNRHLMIPTYAASVNDGSINNFKYPNGD-DKVIV-SLHSYSPYNFALNMNTINSSFISKGIPVIIGEFVAMNRDNEDDRERWQEYYIKKATALGIPCVIWDNGYFEGEGERFGIIDRKSLNVIFPKLINGLMKGLGDE
>GHF5_AAD43818.1_endoglucanase_precursor_Piromyces_rhizinflatus
PIRDISSKELIKEMKFGWNTLDAECWMNYKKDVKTNEEIYKTLIDNQFNVFRIPTTWTGHFGEAPDYKINEQWMKRVHEIVDYPYKNGAFVILNIHGKVILEKIWSQIAEEFKDYDEHLIFEGQNEPRDQEGWDVVNEMNAVFLKTIRSSGGNNRHLMIPPYAAAVNEKSLKNFNFPKDD-DKVIA-SGHAYSPYNFALNVNLIKKTFIDKDIPVIMGEYGAMNRENEEERAKWAEYYMEKVTALGIPQVWWDNGVFEGEGERFGLIDRKNLKIVYPSIVAALQKGKGLE
>GHF5_AAD45868.1_beta-14-endoglucanase_Meloidogyne_incognita
AAPPYGQLSVKGSQLVGSNGQP-VQGMSLFWSFYNKATVNSLKCSWNSNVVRAAMGVEYSG-CQRPGYLDNVELGKVEAVVKAAIELDMYVILDFHHVKQAIEFFTYFAQNYGSKYPNIIYETFNEPLQV-DWSGVKSYHEQVVAEIRKYDTKN--VIVLGTTTWSQDVDTAA-NNPVSG-TNLCY-TLHFYAATH-KQNIRDKAQAAMNKGACIFVTEYGTVDASGGGVDEGSTKEWYNFMDSNKISNLNWAISNKAEGASALTSGTSASQVGNDDRL-TASGVLVKKY
>GHF5_AAG50051.1_endoglucanase_precursor_Aspergillus_niger
-KKRASVFEWFGSNESGAENIPGVWGTDYIFP--DPSAISTLI-DKGMNFFRVQFMMERLLPDSMTGSYDEEYLANLTTVIKAVTDGGAHALVDPHSTSDFQTFWENLAGQYKDND-LVMFDTNNEYHDM-DQDLVLNLNQAAINGIRAAGATSQYIFVEGNSWTGD--NMKNLTDPE---DKIVY-EMHQYLDSDGSGTVTEATQWLKDNKKVGFIGEYAGGSNDVCRSAVSGMLEYMANNTDVWKGASWWAAGPWWGD--YIFSLEPPDGTAYTGML-DILEAYL---
>GHF5_AAK21881.1_beta-14-endoglucanase_Meloidogyne_incognita
VNPPYGRLPVKNGQLTGSNGQA-VQGISLWFSWYSPEAVKAIKCFYNGNVVRAAIGT------CCSGYLESAAIKAATAVADAAIANGIYFLIDFHFTNSAIKFFTTILNKYKGSP-NMLLELWNEPI--CPWSKLKDYYNAVLPVIRKLDPNV--VTILGTPYQSTGPSAEVINNPVSG-TNLMY-TLHFYTVTD-TNHIQQQTQMVLNKGLGVFVTEYGDADVFLPPLNPSSMKDFWKFMDQNKLSYAKWSLSNKDEVYSLVKPNCTPAQAMQESCL-SDSGKLLRDF
>GHF5_AAK21882.1_beta-14-endoglucanase_partial_Meloidogyne_incognita
AAPPYGQLSVKGSQLVGSNGQP-VQGMSLFWSFYNKATVNSLKCSWNSNVVRAAMGVEYSG-CQRPGYLDNVELGKVEAVVKAAIELDMYVILDFHHVKQAIEFFTYFAQNYGSKYPNIIYETFNEPLQV-DWSGVKSYHEQVVAEIRKYDTKN--VIVLGTTTWSQDVDTAA-NNPVSG-TNLCY-TLHFYAATH-KQNIRDKAQAAMNKGACIFVTEYGTVDASGGGVDEGSTKEWYNFMDSNKISNLNWAISNKAEGASALTSGTSASQVGNDDRL-TASGVLVKKY
>GHF5_AAK21883.2_beta-14-endoglucanase_Meloidogyne_incognita
VNPPYGRLSVKNGQLTGSNGQA-VQGVSLWFSWYSPEAVKAIKCFYNGNVVRAAIGT------CCSGYLENAAIKAATAVADAAIANGIYFLIDFHFTNSAIKFFKTILNKYKGSP-NMLLELRNEPNPICPRSKLKEYYNAVLPVIRKLDPNV--VTILGTPYQSTGPSAEVINNPVTG-ANLMY-TLHFYTVTD-TNHIQQQKQMVLNKGLGVFVTEYGDADVNLPPLNPSSMKDFWKFMDQNKLSYAKWSLSNKDEVFSLVKPYCTPAQAMQEYCL-SDSGKLLRDF
>GHF5_AAL88714.2_EGI_Thermoascus_aurantiacus
ETKRAKVFQWFGSNESGAENLPGVEGKDYIWP--DPNTIDTLI-SKGMNIFRVPFMMERLVPNSMTGSPDPNYLADLIATVNAITQKGAYAVVDPHSPSDFQTFWKTVASQFASNP-LVIFDTNNEYHDM-DQTLVLNLNQAAIDGIRSAGATSQYIFVEGNSWTGD--NMKSLTDPS---DKIIY-EMHQYLDSDGSGTITSATQWLRANGKKGIIGEFAGGANDVCETAITGMLDYMAQNTDVWTGAIWWAAGPWWGD--YIFSMEPDNGIAYQQIL-PILTPYL---
>GHF5_AAN03645.1_beta-14-endoglucanase_precursor_Globodera_rostochiensis
TAPPYGPLAVNGKFLVQKSTKKTVKGLSLDWSFWVAETVNRIKCGCNSNVVRAAMGTQRSF----GGYVAAAEYAKMKTIIEAALDQGIYVIVDWHEINSAKEFFTKIAQTYGKHP-HIIYEIWNEPLKQTTWEAVKPYSKTMVELIRKYDKNN--VIIVGTPNWDQDVDIVA-KSPLTGYSNIAY-TLHFYAGQH-NEWLRTRTKTAYNLGLPMFVTEYGIYSEPKNANNLKELALWYKLLDSLSMSYAAWQVTDINEQHAMFTPGVTINNICNPAYL-TTYGKYIYNK
>GHF5_AAN03647.1_beta-14-endoglucanase_precursor_Globodera_rostochiensis
TAPPYGPLAVNGKFLVQKSTKKTVKGLSLYWSFWVAETVNRIKCGCNSNVVRAAMGTQKSF----GGYVAAAEYAKMKTIIEAALDQGIYVIVDWHEINSAKEFFTKIAQTYGKHP-HIIYEIWNEPLKQTTWEAVKPYSKTMVELIRKYDKNN--VIIVGTPNWDQDVDIVA-KSPLTGYSNIAY-TLHFYAGQH-NEWLRTRTKTAYNLGLPMFVTEYGIYSEPKNANNLKELALWYKLLDSLSMSYAAWQVTDINEQHAMFTPGVTINNICNPAYL-TAYGKYIYNK
>GHF5_AAQ21383.1_endoglucanase_III_Trichoderma_viride
PPTSSG-VRFAGVNIAGFDTTDGTCVTSKVYPPDGIGQMQHFVNDDGMTIFRLPVGWQYLVNNNLGGNLDSTSISKYDQLVQGCLSLGAYCIVDIHTNAQFTSLWSQLASKYASQS-RVWFGIMNEPHDV-NINTWAATVQEVVTAIRNAGATSQFISLPGNDWQSSAAALSQVTNPDGSTTNLIF-DVHKYLDSDNSGTFSPLATWLRQNNRQAILTETGGGNVQSCIQDMCQQIQYLNQNSDVYLGYVGWGAGSFDST--YVLTETPTGSGNSWTDT-SLVSSCLARK
>GHF5_AAR29981.1_endo-14-beta-glucanase_Trichoderma_sp._C-4
PPPSSGLTRFAGVNIAGFDGTDGTCVTSKVYPPDGVGQMQHFVNDDKLTIFRLPVGWQYLVNNNLGGTLDSNNFGKYDQLVQACLSLGVYCIVDIHTNDQFTSLWSQLAQKYASQS-KVWFGIMNEPHDV-NINTWATTVQAVVTAIRNAGATSQFISLPGNDWQSSAAALSQVKNPDGSTPNLIF-DLHKYLDSDNSGTFSPVATWLRQNNRQAILTETGGGNTQSCIQYLCQQFQYINQNSDVYLGYVGWGAGSFDST--YILTETPTGSGSSWTDT-SLVSSCISRK
>GHF5_ABY28340.1_endoglucanase_II_Penicillium_decumbens
GGAGGGKVRFAGVNIAGFDVISGTQDMTQIVDVDGVNQMRHFVNDDGFNIFRLPSGWQFLVNNNLGGSLDSNNFAKYDKLVQGCLSLGAYCIVDVHTDDQFTSLWTQLATHYKSES-KIIFGVMNEPHDL-DINRWATTVQKAVTAIRKAGATSQMILLPGTDFTSSGAALSAVTNLDGSTTNLIF-DVHKYLDSDNSGTFNSLAQWLRTNKRQAMLTETGGGNVQSCGTYMCQQLDVLNQNSDVYLGWTSWSAGGFQVSWNYVLGEVPTNN----VDT-YLVKQCFVPK
>GHF5_ACB06750.1_endo-14-beta-D-glucanase_Penicillium_brasilianum
FSKRASSFVWFGTSESGAENIPGVLGTDYIWP--DTSAIQTLR-NAGMNIFRVAFLMERLVPTTLTSTPDSTYLQDLKSVLDYITSTGAYAIVDPHSTSDFAAFWTTVAKQFASND-KVIFDTNNEFNTE-DQTLVLNLNQAAINAIRAAGATSQYIFVEGNSWSGT--NLVSLTDPN---NKIVY-EMHQYLDSDGSGTVQSATEWLKSNGKLGFLGEFAGGANSVCQSAVTGMLDYMQANSDVWLGASWWAAGPWWGT--YIYSIEPPSGTAYSYYL-NILSAYFPSS
>GHF5_ACD36972.1_endoglucanase_VIII_Trichoderma_viride
GDALAGKIKYLGVAIPGIDDIDGSCPTDTSSVGDGAGQMKHFAEDDGLNVFRISATWQFVLNNTVDGKLDELNWGSYNKVVNACLETGAYCMIDMHSDDIFVDLWVQIAKYYEDND-KIIFGLMNEPHDL-DIEIWAQTCQKVVTAIRKAGATSQMILLPGTNFASSAEALGKITNPDGSTDLLYF-DVHKYLDINNSGSFNDFADWLRQNKRQAIISETGASMEPSCMTAFCAQNKAISENSDVYIGFVGWGAGSFDTS--YILTLTPLGKPGNYTDN-KLMNECILDQ
>GHF5_ACO55952.1_beta-14-endoglucanase_Heterodera_avenae
VPPPYGQLSVSGTKLVGSNGQQ-VQGNSLFWHYWNAETVKALKCQWNANVVRGAMGA------DSGGYVQGTAYKLMSAVIEAAISNGIYVIVDWHFQDKAIEFFTKIAKTYGSYP-HILYETYNEPVGV-SWNDVVSYHTKVVGAIRAIDQKN--VIILGTPMYSQDVDIAS-QNPIKGYKNLMY-TFHFYASSHFVDGLGAKVRTAINNGLPIFVTEYGTCEASGASLNSGSMNSWWKMLDELKISYVNWSICDKGEACSALKPGSSSANVASPSSW-TESGNMVASH
>GHF5_ADX78144.1_extracellular_endoglucanase/cellulase_EGL2_precursor_Aspergillus_fumigatus
-AKRASGFVWFGSNESGAEKLPGVLGTDYIWP--DASTIKTLH-DAGMNIFRVAFRMERLIPNQMTGTPDATYLNDLKATVNAITSLGAYAVIDPHSTDDFAAFWKTLAAQFASND-HVIFDTNNEYHDM-DQTLVLNLNQAAINAIRAAGATSQYIFVEGNSWSGD--NLKALTDPQ---DKIVY-EMHQYLDSDGSGTVQAATQWLKTNGKKGIIGEFAGGANSVCQSAVTGMLDYLSANSDVWMGAAWWAAGPWWAD--YIFNMEPPSGTAYQNYL-SLLKPYFVGG
>GHF5_ADZ44606.1_beta-14-endoglucanase_Phialophora_sp._G5
SGGGSGRTRFAGVNIAGFDATDGTCNTTAVYPPDGAGQMDHFSKDDNLNIFRLPVGWQYLVNSNLGGTLDSTNLGYYDQLVQSCLSTGAYCIVDIHTNEQFVSVWTQLATKYASQA-RVWFGIMNEPHDVPSITTWAATVQAVVTAIRNAGATSQFISLPGNDWQSSAAALSTVTNPDGTTTNLIF-DVHKYLDSDNSGTFAPLATWLRQNGRQAILTETGGGNTASCETYLCQQIAYLNANADVYLGYVGWGAGSFDST--YALDETPTGSGSSWTDT-PLVKACIARS
>GHF5_AEM23896.1_endo-14-beta-glucanase_precursor_Aureobasidium_pullulans
VAATSGKVKYAGVNIAGFDDTNGASSGSYVDPTTGQNQMNHFVKDDKLNAFRLPVGWQYLVNSQLGGTLDSTFFAKYDQQMTYCLNSGALCILDLHTNAQFASVWSQLAKKYSSKP-KVAFAIMNEPHDLQDINAWATTVQAAVTAIRQAGATQNMILLPGDDWTHSAAALNKITNLDGSKTNLVF-DVHQYSDSDGSGTFTKLATWLRSNNRQAMLTEAGGSNDQSCLTAVCDVLNYLMTNSDVYLGWTGWSAGMFATD--YVLSEVPTGSAGSYKDQ-AIVTKCIAGV
>GHF5_AFG25592.1_endoglucanase_Cel5C_Penicillium_decumbens
TFSAISAKDYVDQLHPGWNTLDA---------PPVVASTFDYVKKAGFKSVRIPVTYTNHFGSSPDWTVDPAWLSRVSDVVDMVTSLGLYVIVNVHIEEKFYRLWYQAGTKLACKSSLVSFEPINEPPNAADAAEINKLNKIFLQAINDAGGFNRVVTLVGGGEDSVKTS-QWFEAPVGFSNPWAL-QFHYYSPYDFIFSLTLMRNNFTD--VPILVGEFDASPTNTEAARWKWTDHFVRTARSLGFALVLWDNGLDQLDRSAGTFRDPNSISIINKSQASTANSLQSLP
>GHF5_AIC79156.1_cellulase_Ciboria_shiraiana
-AATSGRLQWIGASESGAENLPGVVGTDYTFP--NTSAIQILI-DGGMNIFRLPFLFERMAQGSLTATLDATYLASYKEVVDYITAAGASAVLDAHSTSDFGSFWSKLAAVFATND-KVIFDCNNEFHDEPTATIYAELNQACVTAVRGAGATSQYIFVEGTSYTGNAVSMLNITDPE---DKLIY-EFHQYLDSDGSGTIADATAWLKANNKKGVLGEFAGGVNADCESAISGMLDAMAADNEYWLGALWWGAGPWWGD--YIYSFEPPTGVAYVEYF-KTLVGYVA--
>GHF5_ARU79086.1_beta-glucosidase_1_GH5_family_Camellia_sinensis
QVKTEELVTADSKGDGGWGSVFIMTGVTNGYGTFIVEEDFKFISNNGINAVRIPVGWWIASDSKPPHPYVGGSLQALDNAFLWSRKYDIKVIIDLHNIQQTVDVIDFLTARYANNPSLYAVELINEPLAPASLDSIIKYYKAGYETVRKHSKTA--YVVMSNRL--GQVDPKELFPLASGLERTVI-DVHYYNLFSFNDMTADLNLVTTSNGPLTFVGEWVAQVSGATEDYQKFAEVQLQVYGRATFGWAYWTLKNVQNHWSLQWMIQ------------NGYIKL----
>GHF5_BAB86867.1_cellulase_Psacothea_hilaris
TVSKHGQLSVQGVDIVDESGEK-VQGMSLFWDYYNKESIDGIHDSCHSNVVRAAVSVVTE---EDGGYIEEASLERLYAVVDAAIEDDIYVIIDWHHLDSSLEFFDIVSKKYSGVP-NIIYETFNEPTGQ-SWNDVKPYHEAVINVIRANDPDN--IIVVGTPTWSQSVDQAA-ANPITGQKNIMY-TLHFYAGTH-KQWLRDTATNALNNGIPIFVTEYGTVNADATPVDEAESRLWWDWLDEHNISYANWAISDKLEGASALVANATSAEVCLEDFL-TESGRLVVAQ
>GHF5_BAD67544.1_endoglucanase_Irpex_lacteus
CSGTRNKFKFFGVNESGAEVIPGTLGTDYTWP--SPSSIDFFV-GKGFNTFRVPFLMERLSPTGLTGPFDSTYLQGLKTIVSYITGKGGYALVDPHDTNAFQTWWQNLAAQFKTDS-HVVFDVMNEPHDI-PAQTVFNLNQAAINRIRASGATSQSILVEGTSYTGNSQVFGAIHDPN---NNVAI-EMHQYLDSDGSGTLQAATQWLQQNNLKGFLGEIGAGSNADCISAVQGALCEM-QQSDVWLGALWWAAGPWWGD--YFQSIEPPSGVAVSSILPQALEPFL---
>GHF5_BAD90558.1_cellulase_Spirotrichonympha_leidyi
IVDTYGALSVSGSKVVGKSGSP-AAGVSFGWHFYTADTVKHLAEDWKATVLRAAIGVE-----PDGGYLQSLGDQCATTVADAAIANGIYVILDWHNQDAAIKFFTKFVTKYKGVP-NVIYEIFNEPESA-TWPEVKQYANAVIKVIRDIDPDA--LVLVGCANWDQKITEPA-ADPLVGFGNVAY-TLHFYAATH-TQWLRDDAQKAIDAGLPIFVSECGGMESSGDAINQNEWNNWISFLDKNSISWVAWSISNKAETCSMITTTGPVNPPWPDSGL-SEWGKLVKKL
>GHF5_CAA53631.1_beta-14_endoglucanase_Humicola_insolens
-TPAKGKFKWFGINQSCAEEYPGLWGKHFTFP--STSSIQTHI-NDGFNMFRVAFSMERLAPNQLNAAFDANYLRNLTETVNFITGKGKYAMLDPHDKAAFASFFTKLATHFASNP-LVVFDTNNEYHDM-DQQLVFDLNQAAIDAIRAAGATSQYIMVEGNSWTGN--NLAALRDPE---NKLVY-QMHQYLDSDGSGTVIGATNWLRQNGKVGLLGEFAGGANSVCQQAIEGMLTHLQENSDVWTGALWWAGGPWWGD--YIYSFEPPSGIGYTYYN-SLLKKYVP--
>GHF5_CAA61740.1_endoglucanase_2_Penicillium_janthinellum
SSAPTGKVRFAGVNIAGFDVTSGTQDLSQVVDVDGVNQMSHFVNADTFNIFRLPTGWQFIVNNNLGGSLDSNNFGKYEQVGSGLSLSGAYCIVDIHTDDQFISLWTQLATHYKSNS-RVIFGIMNEPHDL-NIATWAATVQKTVTAIRNTGATSQMILLPGTDYTSSGAALLPVTNPDGSTTNLIF-DVHKYLDSDNSGTFNNLATWLRSNKRQALLSETGGGNVQSCATYMCQQLDILNANSDVYLGWTSWSAGGFQASWNYVLTEVPVNG----VDQ-YLVQQCFVPK
>GHF5_CAB92326.1_endoglucanase_5A_Piromyces_sp._equi
NIRDISSKELIKEMNFGWNTLDAECWMNYEKDPKTTEDMYKILMDNQFNVFRIPTTWTGHIGEAPDYKINEKWMKRVHEIVDYPYKNGAFVILNIHAKVELAKVWAQIAEEFKDYDEHLIFEGQNEPRDQEGWDVVNAMNAVFMKTVRSSGGNNRHLMIPPYAAACNKNSFDNFDFPEDD-DKVIA-SVHAYSPYNFALNLGLIKKRFVSKGIPVIMGEYGAMNRDNEEERATWAEYYMKEITALGIPQVWWDNGVFEGEGERFGLIDRKNLKVVYPSIVAALQKGRGLE
>GHF5_CAC51690.3_endo-beta-14-mannanase_Lactuca_sativa
INDSFVETRTHHFMVNGKPGFNAYW-MCMASDVKVTDAFQE-SSKIGMNLVRTWAFSDGGNKQTSPGFYNEDMFKGLDFVISEAKKYGIHLILSLVYLNSDDDFFTNVVVKYKDDSTIFSWELMNEPRDL-SGKFLQEWIVEMAAEIKSIDKNH--LLEIGLEGFYNNPGYEVGFITNNGVNNVDFATIHMYPDQWVPGAIEDCDSILRK---PLLIAEFGKSSWSS-GYTVEARDEYFAYESARCSGTTFWQVDNWGDGYQVVLDQNPSTAAIIAKQS-QRISSLNSST
>GHF5_CAH69214.1_cellulase_family_5_protein_Epidinium_ecaudatum
----KTAIETVNDMGLGWNTFD----CFGTWKVVPTEAMVTTIKKYGFKTVRFPVTWMNFM--DESGKVKAEWMARVKEVVDWIVKAGLYCILNVHVKARYVTLWTQIATEFKDYDDHLVFESMNEVEGNFDYNSLLTLTQAFVDTVRGLGGKNRLLLISGMNTNLENTCSSSYKMPTDKANKLAI-SIHYYLPPQFTVEFETMKKAFVDKGIPVILGEVGVEEKKDKSIREFLLAEYSFTAGYNGFMSILWDTSKNTAGDMNFYNRE--TDKWYDEQIRDNFINIAAGK
>GHF5_tr|A0A1A9TAJ1|A0A1A9TAJ1_GANLU_Endoglucanase_OSGanoderma_lucidum_OX5315_PE1_SV1
PASSAGKLQFAGVNIAGFDGSDGTCNASGAWPADGAGQMKHFVDDDGFNVFRLPVGWQFITDGVAGGDIDEDNWAEYDALVQACLDAGASCIVDVHTNQDFAALWSSIAAKYADND-KIIFGVMNEPHDVPDINLWADSVQAAVTAIRQAGATSQIILLPGNNWTSSADALKKVTNPDGSVTNLIF-DVHKYLDSDNSGTWAPLAEWLRCNGRQAFNTETGGGNVASCETFMCQQVAYQNANSDVFLGYVGWAAGNFYQG--YVLGEVPTDTNGVWTDT-ALVSACLAPN
>Crassostrea_gigas_No.11_39864_35frameORF
SGEPWNKLTDMGTNMRQVVGNPGGVGISGSSDPMSSCDVNKCRLTDGGKTLEVDVPNAHGTAFNYIGHYVWDWINHPEEVTNLNLEIGVYVYVRIHQTQPLPSIRTTASSRPITQGSKFILEL-NEPGELNQTRKFLYFQSIVVPHINDADNTSMQLAYLGAGLRGKHLGVYSYKASYCVQNNRAYASFHAYILKDAANLLQAIERDASQEAYCSFSDSYGVGKDDTLERNRFHYDTVWGEDGEADFGFPFYNDGYFLYALAYYVRHDTAWAQQHRQRIYALARDVVPGE
>Crassostrea_gigas_No.9_51349_53frameORF
-------------------------------------------------------------------------------------------LVLFH---------------------------------------------------------QHRLLYFG-----HLLCLMPLLLLLCLVEQLLFCSV---------------------------------KP--------------------------LWL-------------------------------------
>Crassostrea_gigas_No.10_37314_53frameORF
TKDPILKERLFGLTGHQGNVKE----LYYYLDYKYPQNEYPYSQLENENRIRGFMMPEYEIDVIDQGYFDAEYSKHNDVLAKYTVTNRGKERATVHPPAFIGSFYWEVDKDQSNKEPELLFTENETNHSKAFHNYVIKGDKSAVNPSHCGTKCAYVLTLDPGQEFTEAPKTEVFQVSRQAYAGLLWSKQFYYYVIELKGDMIPMADIDVQDQLLLFLREWYLNGYKASPKNKRDLAFLARCFHKLILNFTWWINGRNIFTGGFLGLDNPTGGYLVQADA-TAWMAFHFVA
