# Supplementary material for: Comprehensive cDNA cloning and putative feature analysis of endogenous cellulases possessed by the Pacific oyster, Crassostrea gigas
Source: PLoS One. 2025 Feb 7;20(2):e0313246. doi: 10.1371/journal.pone.0313246 (PMC11805347; doi:10.1371/journal.pone.0313246)
Supplement: S2 File — (FASTA) [file pone.0313246.s002.fasta]

>GHF9_AAA52077.1 spore germination-specific protein [Dictyostelium discoideum]
MKILKNCILLIIFGLLSTQLINADTDYCSLLENALMFYKMNRAGRLPDNDIPWRGNSALNDASPNSAKDA
NGDGNLSGGYFDAGDGVKFGLPMAYSMTMLGWSFIEYESNIAQCGLTSLYLDTIKYGTDWLIAAHTADNE
FAGQVGDGNVDHSWWGPPEDMTMARPTYMLTTEAPGTEIAMEAASALAAASIAFKSSNPTYAATCLAHAK
TLHNFGYTYRGVYSDSITNAQAFYNSWSGYKDDLVWGSIWLYKATQDSDYLTKAVADYASGGVGGMAQGN
SHDWDNKAPGCCLLLSKLVPTTSTYKTDFEGWLNYWLPGGGVTYTPGGLAWIRQWGPARYAATAAFLGSL
AGTEKGTDFTQKQVDYLIGNNPNQQSFVVGMGPNYPINPHHRAAHHSTTNDINNPVNNLYLLKGALVGGP
GSNDEYTDDRTDYISNEVATDYNAGFVGALASLVNPSSTSVPTTTPTVTETPTETPTETPTETPTETPTE
TPTETPTETPTETPTETPTETPTETPTETPTETPTETPTETPTETPTETVTPTPTVTPTETPSSGESLSI
YKSGLKNDFQDWSWGEHSLTDTTNVESGETNSISFTPKAYGAVFLGCFECIDTDTYNNIEFDINGGSSGA
QLLRITVVKNSKSVGSKLITDLNGGTPIEANSWTKIKASFIDDFKVSGKVDGIWIQDIKGDTQSTVYISN
IIATA

>GHF9_AAA96135.1 endo-1,4-beta-glucanase [Pisum sativum]
MMKTSLLFLLLIITCLLAVENVECKPNYREALAKSLLFFQGQRSGKLPPDQQIKWRSNSGLSDGLQDNVD
LSGGYYDAGDNVKFNFPMAFTTTMLSWSTIEYGKRMGPQMKEARAAIRYAADYFLKCATSTPGRLYVGVG
DPNVDHKCWERPEDMDTVRTVYYVSSKNPGSDVAAETAAALAAASIVFRKVDPSYSKLLLRTSQKVYQFA
LQYQGSYSNSLGSAACPFYCSYSGFKDELLWGAAWLFRATNAVYYYKLVKSLGADDQPDIFSWDNKYAGA
HVLLSKRALLNGDKNFDQYRQEADNFMCKILPNSPSSTTQYTQGGLMFKLPESNLQYVTAITFLLTTYSK
YMSATKHTFSCGSVFVTPNTLRSIAKRQVDYILGENPLRMSYMVGYGPYFPKRIHHRGSSLPSLSVHPQT
IGCDGGFNPFFHSMSPNPNILVGAIVGGPNQNDGFPDDRGDYSHSEPATYINGAIVGPLAYFSGNK

>GHF9_AAC49704.1 endo-1,4-beta-glucanase [Solanum lycopersicum]
MYGRDPWGGPLEIHTADSATDDDRSRNLQDFDRAAMSRSLDETQQSWLLGPTEQKKKKYVDLGCIIVSRK
IFKWTVGCIIAAALLAGFITMIVKLVPRHKHHNPPPDNYTLALRKALMFFNAQKSGKLPKHNNVSWRGNS
CLQDGKSDDSTMFKNLVGGYYDAGDAIKFNFPQSFALTMLSWSVIEYSAKYEAAGELAHVKDTIKWGTDY
LLKTFNSSADTIDRIAAQVGKGDTTGGATDPNDHYCWVRPEDIDYARPVTECHGCSDLAAEMAAALASAS
IVFKDNKAYSQKLVHGARTLFKFSRDQRGRYSVGNEAETFYNSTGYWDEFIWGAAWLYYATGNSSYLQLA
TTPGIAKHAGAFWGGPDYGVLSWDNKLTGAQVLLSRMRLFLSPGYPYEEILRTFHNQTSIIMCSYLPIFT
SFNRTKGGLIQLNHGRPQPLQYVVNAAFLATLFSDYLAAADTPGWYCGPNFYSTDVLRKFAETQIDYILG
KNPRKMSYVVGFGNHYPKHVHHRGASIPKNKVKYNCKGGWKYRDSSKANPNTIVGAMVAGPDKHDGFRDV
RSNYNYTEPTLAGNAGLVAALVALSGDRDVGIDKNTLFSAVPPMFPTPPPPPAPWKP

>GHF9_AAC78293.1 cellulase [Fragaria x ananassa]
MARNGLCLPGNAPAFRATLVLSLLLLLQPIRAGHDYHDALRKSILFFEGQRSGKLPHDQRLKWRGDSALH
DGSTAGVDLTGGYYDAGDNVKFGFPMAFTTTLLAWSIIDFGRVMGTEQRNAVKALRWGTDYLLKATAVPG
VVFVQVGDPYSDHNCWERPEDMDTRRTVYKIDHNNPGSDVAGETAAALAAASIVFRSRDPAYSRLLLNRA
VKVFEFADTHRGAYSSSLKNAVCPFYCDVNGFQDELLWGAAWLHKASRRRQYREYIVRNEVILRAGDTIN
EFGWDNKHAGINILISKEVLMGKSDYFESFKQNADGFICSVLPGLAHTQVQYSPGGLIFKPGGSNMQHVT
SLSFLLLTYSNYLSHANKNVPCGMTSASRPSSNKLAKRQVDYILGDNPLRMSYMVGYGPRYPQRIHHRGS
SLPSVQAHPARIGCKAGSRYFLSPNPNPNKLVGAVVGGPNSSDAFPDSRPYFQESEPTTYINAPLVGLLS
YFAAHY

>GHF9_AAC83240.1 endo-1,4-beta-D-glucanase KORRIGAN [Arabidopsis thaliana]
MYGRDPWGGPLEINTADSATDDDRSRNLNDLDRAALSRPLDETQQSWLLGPTEQKKKKYVDLGCIIVSRK
IFVWTVGTLVAAALLAGFITLIVKTVPRHHPKTPPPDNYTIALHKALKFFNAQKSGKLPKHNNVSWRGNS
GLQDGKGETGSFYKDLVGGYYDAGDAIKFNFPMAYAMTMLSWSVIEYSAKYEAAGELTHVKELIKWGTDY
FLKTFNSTADSIDDLVSQVGSGNTDDGNTDPNDHYCWMRPEDMDYKRPVTTCNGGCSDLAAEMAAALASA
SIVFKDNKEYSKKLVHGAKVVYQFGRTRRGRYSAGTAESSKFYNSSMYWDEFIWGGAWMYYATGNVTYLN
LITQPTMAKHAGAFWGGPYYGVFSWDNKLAGAQLLLSRLRLFLSPGYPYEEILRTFHNQTSIVMCSYLPI
FNKFNRTNGGLIELNHGAPQPLQYSVNAAFLATLYSDYLDAADTPGWYCGPNFYSTSVLRDFARSQIDYI
LGKNPRKMSYVVGFGTKYPRHVHHRGASIPKNKVKYNCKGGWKWRDSKKPNPNTIEGAMVAGPDKRDGYR
DVRMNYNYTEPTLAGNAGLVAALVALSGEEEATGKIDKNTIFSAVPPLFPTPPPPPAPWKP

>GHF9_AAD38027.1 beta 1,4-endoglucanase [Cherax quadricarinatus]
MTGILLKTCLLGALALLHSTTVSADIPNPCASTGMSPYDYSQALCMSYVFYEAQRSGKLPGDQRVTWRGD
SALNDGSDVGHDLTGGYYDAGDHVKFGFPMAFTATMLAWGQIDFANGHSKAGQTSYGHAALKWATDYFLK
AHTATNEFYGQVGEGNTDHAYWGRPEDMTMSRPSYKIDQSRPGSDLAGETAAALAAASIVFKSSDSSYSS
QVLSVAKELYEFADQHRDIYTNAITDAASFYNSWSGYGDELAWAALWLARATGDNSYLDRAKGHVSEFNL
LGTPSQFGWDDKKAGVQALLVLLDGSSEYTNALNQFLNFVRNQAPYTPEGLVFLDAWGSNRHAANVAFIA
LYAAKLGIDAGTNQQWARGQIGQLLGDNSRYQSFVVGFGVNPPTRPHHRSSSCPDRPADCSNGLTNSGPN
PQTLWGALVGGPAQDGSYNDDRQDYQHNEVACDYNAAYTGALAALVELS

>GHF9_AAF80585.1 beta-1,4-endoglucanase 2 [Panesthia cribrata]
MKIILLFLGGLALCQGATYDYSQLIQYSLLFYEAQRSGKLPADQKVTWRKDSALNDKGQNGEDLTGGYYD
AGDYVKFGYPMAFTATLLAWSLIDYEQGYAKANSVEDARKAVKWATDYFLKAHVSEHEFYGQVGEGNLDH
NSWGRPEDMTMERPAYKIDEQNPGTELAAETAAALAAASIVFKSVDPSYSNTLLTHAKQLYDFGDNFRGK
YSESINDAQQFYRSNEFEDELVWGALWLYKATMDESFLTKAQQYYDDFGIAEYNPWFSWDQKCTSSQLLL
AQITQEQQYIDKITAYCDHMISGQQRTPKGLVYIDTWGSLRMAANAAYLCLEAASAGLKPTEYRAFATEQ
IGYALGDTGKSFVVGFGVNPPSHESHRSSSCPDAPAPCDWVTYGSVDPNPHVLYGAIVGGPGPNDEYDDQ
RYDYVHNEVADDYNAGYQGCLAALNEL

>GHF9_AAL30453.1 endo-beta-1,4-glucanase precursor [Nicotiana tabacum]
MARKNCGFPAGFPSFPLSLALIFFLPVNPLRHCSAGGHDYRDALRKSILFFEGQRSGKLPPDQRIKWRKD
SALYDGASAGVDLTGGYYDAGDNVKFVFPMAFTTTLLSWSIIDFKRNIGRELGNAVKAVKWATDFLLKAT
AKEGVIYVQVGDAFSDHSCWERPEDMDTLRTVYKIDQNHPGSDVAGEIAASLAAASIVFRSLDSSYSGLL
LDRAVKVFEFANRHRGAYSSSLHSAVCPFYCDFDGYQDELLWGAAWLHKATRRRQYREYIVKNEVVLRAG
DTINEFGWDNKHAGINVLISKEVLMGRAPDLKSFQVNADAFICSILPGISHPQVQYSPGGLIVKPGVCNM
QHVTSLSFLLLAYSNYLSHANHAVPCGSISATPALLKHIAKRQVDYILGDNPQRMSYMVGYGPRYPLRIH
HRGSSLPSVAAHPARIGCKGGSNYFLSPNPNPNRLIGAVVGGPNITDSFPDARPFFQESEPTTYVNAPLV
GLLAYFSAHT

>GHF9_AAL30454.1 endo-beta-1,4-glucanase precursor [Nicotiana tabacum]
MMKSFVMMFCSMTPLLLIIGLLPNLAFASSHNYGEALSKSFLFYEAQRSGYLPHDQRVQWRGNSGLLDGK
ASGVDLVGGYYDAGDNVKFGLPMAFTVTMMSWSIIEYGKQMGESGELSNAIDAVKWGTDYLLKAHPEPNV
LYGEVGDGTTDHYCWQRPEDMTTSRAAYRIDPSRPGSDLAGETAAAMAAASIVFRNSNPAYAKELLTHAY
QLFEFADKYRGKYDSSITVAQKYYRSVSGYADELLWAAAWLYKASNKEYYLNYLGENGDALGGTGWSMTE
FGWDVKYAGVQTLAAKFLMQGNAGNHAPVFEKYQEKAENFMCACLGKGNQNIHKSPGGLIFRQRWNNMQF
VTSASFLATVYSDYLASARKSLKCSSGTVLPSELLSFAKSQVDYILGDNPRATSYMVGYGNNYPRQVHHR
GSSIVSVKKDPSFVSCRGGYATWFSRKASDPNLLAGAIVGGPDAYDNFADQRDNYEQTEPATYNNAPLIG
VLARLHGGQSKYSQLLPVAIPQPKPDPEQKVTPAPASSTADITIEQKETASWVPKGKTYYRYSVIVTNKS
AMTMKNLKLSIYQLYGSLWGLSKYGDSYVFPAWLNSLPAGKTLEFVYVHSASPATVSISSYTLV

>GHF9_AAT75041.1 Cel9A [Populus tremula x Populus tremuloides]
MYGRDPWGGPLEINAADSATDDDRSRNLNDLDRAALSRPLDETQQSWLLGPAEQKKKKKYVDLGCIIVSR
KIFVWTVGSIVAAGLLVGLITLIVKTVPRHHHSHAPADNYTLALHKALMFFNGQRSGKLPKHNNVSWRGS
SCLSDGKGKQVSFYKDLVGGYYDAGDAIKFHFPASFSMTMLSWSVIEYSAKYEAAGELNHVKELIKWGAD
YFLKTFNSSADTIDRIVAQVGSGDTSGGSTTPNDHYCWMRPEDIDYDRPVTECSSCSDLAAEMAAALASA
SIVFKDNKAYSQKLVHGAKTLFKFARDQRGRYSAGSSEAAIFYNSTSYWDEFIWGGAWLYYATGNNSYLQ
LATMPGLAKHAGAFWGGPDYGVLSWDNKLAGAQLLLSRLRLFLSPGYPYEEILSTFHNQTSIIMCSYLPI
FTKFNRTKGGLIELNHGRPQPLQYVVNAAFLATLFSDYLEAADTPGWYCGPNFYSTDVLRDFAKTQIDYI
LGKNPRKMSYIVGFGNHYPKHLHHRGASIPKNKIRYNCKGGWKWRDTSKPNPNTLVGAMVAGPDRHDGFH
DVRTNYNYTEPTIAGNAGLVAALVALSGDKTTGIDKNTIFSAVPPMFPTPPPPPAPWKP

>GHF9_AAU20853.2 endogenous cellulase [Reticulitermes flavipes]
MKVFVCLLSALALCQAAYDYKTVLSNSLLFYEAQRSGKLPSDQKVTWRKDSALNDKGQKGEDLTGGYYDA
GDFVKFGFPMAYTVTVLAWGVIDYESAYSAAGALDSGRKALKYGTDYFLKAHTAANEFYGQVGQGDVDHA
YWGRPEDMTMSRPAYKIDTSKPGSDLAAETAAALAATAIAYKSADATYSNNLITHAKQLFDFANNYRGKY
SDSITDAKNFYASGDYKDELVWAAAWLYRATNDNTYLTKAESLYNEFGLGNWNGAFNWDNKISGVQVLLA
KLTSKQAYKDKVQGYVDYLISSQKKTPKGLVYIDQWGTLRHAANSALIALQAADLGINAATYRAYAKKQI
DYALGDGGRSYVVGFGTNPPVRPHHRSSSCPDAPAVCDWNTYNSAGPNAHVLTGALVGGPDSNDSYTDAR
SDYISNEVATDYNAGFQSAVAGLLKAGV

>GHF9_ABD24274.1 endo-beta-1,4-glucanase [Ampullaria crossean]
MFSLVLWAGLPLLVLSSVTVPVTNHWPGGFQAKVCFTIDKEMTSWVVDLVFDHPVDTLSLWTADAKSTSA
DKTKWTLTSKTWNSQEHVGDELCIDINGQGSGDDWRVVKATLEGAADGGSYQVVTSAPLPPGVSAAPVSV
PDGNGFPATTRVANVRDGLSEQWLTFTITGPTVMGWVVKFRCNKPVTNLNVADADALSHNADMTEWLLVN
NDNKIALKAGTLEMKIEVKLVNVHDSAPQCSAILINMGVDNYTCGELPNKANSKYNYDDLLYKSILFYEA
QRSGKLPANNRIPWRGDSALNDHGNAGEDLTGGWYDAGDFVKFNFPMAWSTAVLTWGLLQFKDAYQAAGQ
LEWMYESIKWPLDYLLKCHVSDNVLYVQVGDGGVDHGSWGRPEDMKMARPAFKIDASKPGSEVAMETAAA
FAAGHLAFKEKDPSYSAKLLQHAKSLWQFAVTHKGKYSDSVSAAAGYYNSANVTDELCWGSLWLYKATKE
PKYLEEALKHYDASPDWGMSWDDVFIGNQVSLYELTKEAKYKAAVEGTFKEWFPGGTVPYTPKGLAYRLQ
WGALRYASNMAMAALMAAEAGIHPDEYRHWAMCQIHYALGDTGRSFVVGFGKNPPVSPHHRSSSCPNLPV
RCNMNYLHLDTPNTHMLCGALVGGPDSSDGYKDSRENYVNNEVACDYNAGFQTAVAGLRSLLIRHLHPEQ
KGGATCPYHGAAP

>GHF9_ABD24275.1 endo-beta-1,4-glucanase [Ampullaria crossean]
MFSLVLWAVLPLLGFGSITVPVNNHWAGGFQARVCFNIDKDMSSWVIHLAFDQPVQTLDVWTANAQSTSA
DKKEWSLTNKEWNAVEHVGDELCIDLMGHGDGDIAPVITATLEGAEGGGSHQVITSAPRTTVNLPPGVTT
AEPQPTAPLTVPDGNGFPATTRVANVRDGLSEQWLTFTITGPTVMGWVVKFRCNKPVTNLHVADADALSH
NEDMTEWLLVNNDNKIALKAGTLEMKIEVKLVNVQDSAPQCSAILINMGVDNYTCGELPNKANSKYNYDD
VLYKSILFYEAQRSGKLPANNRIPWRGDSALNDGDGGVDLTGGWYDAGDFVKFNFPMAWSTAILNWGLLQ
FKDAYEAAGQLEWMYESVKWPLDYLLKCHSSDDVLYVQVGDGGADHGSWGRPEDMKMARPAFKVDASRPG
SEVAMETAVAFVTGHLAFKEKDPPYSAKLLQHAKSLWEFAVTHKGKYSESVSAAASYYNSVNVTDELCWG
SLWLYKATKEPKYLEEALKHYDASPDWGMSWDDVFIGNQVLLYELTKEEKYKAAVEGTFKEWFPGGTVPY
TPKGLAYRLQWGALRYSSNMAMAALMAAEAGIHPDEYRHWAMCQIHYALGDTGRSFVVGFGKNPPVSPHH
RSSSCPNLPVRCNMNYLHLDTPNTHMLCGALVGGPDSSDGYKDSRENYVNNEVACDYNAGFQTAVAGLRS
LLLRNLHPEQKGSATCPYHGAAP

>GHF9_ABD24278.1 endo-beta-1,4-glucanase [Ampullaria crossean]
MFSLVLWAGLPLLSFAITVPVTNHWAGGFQARVCFKIDKEMSSWVIHLTFDHPVETIDVWTADAQSTSAD
KKQWTLTSKNWNAVEHVGDELCIDLMGHGTGDFAPVITATLEGASGGGSHQVATSAPATTQAHHQGVATA
APVHTTPLSVPDGNGFPATTRVSNVRDGRSDHYLTFTISGPTVMGWVVKFRCSKPVHNLNVREADPLSHN
ADQTEWLLVNNDNQITIKPGTFELKIELELVTGRDSAPQCSATLTNMGVDKHTCGQLPNKANSKYNYDDV
LYKSILFYEAQRSGKLPANNRIPWRGDSALNDGDGGVDLTGGWYDAGDFVKFNFPMAWSTAVLTWGLLQF
KDAYQAAGQLEWMYESVKWPLDYLLKCHVSDNVLYVQVGDGGVDHGSWGRPEDMKMARPAFKIDATKPGS
EVAMETAAAFAAGHLAFKEKDPSYSAKLLQHAKSLWQFAVTHKGKYSDSVSAAAGYYNSANVTDELCWGS
LWLYEATKEPKYLEEALKHYDASPDWGMSWDDVFIGNQVLLYELTKEAKYKTAVEGTFREWFPGGTVPYT
PKGLAYRLQWGSLRYASNMAMAALMAAEAGIHPDEYRHWAMCQIHYALGDTGRSFVVGFGKNPPVSPHHR
SSSCPNLPVRCNMNYLHLDTPNTHMLCGALVGGPDSSDGYKDSRENYVNNEVACDYNAGFQTAVAGLRSL
LVRHLHPEQKGGATCPYHGRAP

>GHF9_ABV32557.1 cellulase [Teleogryllus emma]
MQPLRCALVLVAVCAFVQGGSYDYADVIKKSLLFYQAQRSGRLSGMDPLVSWRKDSALNDRGNNGEDLTG
GYYDAGDFVKFGFPMAYTITLLSWGVIDYENTYSSIGALSAARAAIKWGTDYFIKAHVSANELYGQVGNG
GADHSWWGRPEDMNMDRPAYKIDTSRPGSDLAAETAAAMAAASIVFKNADSNYANTLLRHAKELYNFADN
YRGKYSDSISDAAAFYNSYSYEDELVWGAIWLWRATNDQNYLNKATQYYNQYSIQYKNSPLSWDDKSTGA
SALLAKLTGGDQYKSAVQSFCDGFYYNQQKTPKGLIWYSDWGSLRQSMNAVWVCLQAADAGVKTGEYRSL
AKKQLDYALGDAGRSFVVGFGNNPPSHEQHRAASCPDAPAACDWNTYNGGQSNYHVLYGALVGGPDANDY
YNDVRSDYVHNEVACDYNAGFQNVLVSLKANGY

>GHF9_AGS32241.1 endo-beta-1,4-glucanase [Coptotermes gestroi]
MRVFVCLLSALALCQAAYDYKTVLKNSLLFYEAQRSGQLPADQKVTWRKDSALNDKGNNGEDLTGGYYDA
GDFVKFGFPMAYTATVLAWGLVDYEAGYSSAGALDDGRKAVKWATDYFLKAHTAASEFYGQVGQGDVDHA
YWGRPEDMTMDRPAYKIDAAHPGSDLAGETAAALAAASIVFRGVDSSYSEKLLDRAKQLFDFADKNRGKY
SDSITDARNFYASGDYKDELVWAATWLYRATNDDAYLTKAESLYNEFGLGNWNGALNWDNKVSGVQVLLA
RLTKKQEYRDTVQGYVDYLINNQQKTPKGLLYIDQWGTLRHAANAALIILQAADLGISADSYRQFARKQI
DYALGDGGRSYVVGFGDNPPVRPHHRSSSCPDAPAVCDWNTFNSPDPNFHVLTGALVGGPDQNDNYEDDR
SDYISNEVATDYNAGFQSAVAALVTLGV

>GHF9_BAA31326.1 salivary cellulase [Reticulitermes speratus]
MKVFVCLLSALALCQAAYDYKTVLSNSLLFYEAQRSGKLPSDQKVTWRKDSALNDKGQKGEDLTGGYYDA
GDFVKFGFPMAYTVTVLAWGVIDYESAYSAAGALDSGRKALKYGTDYFLKAHTAANEFYGQVGQGDVDHA
YWGRPEDMTMSRPAYKIDTSKPGSDLAAETAAALAATAIAYKSADATYSNNLITHAKQLFDFANNYRGKY
SDSITDAQNFYASGDYKDELVWAAAWLYRATNDNTYLTKAESLYNEFGLGNWNGAFNWDNKISGVQVLLA
KLTSKQAYKDKVQGYVDYLISSQKKTPKGLVYIDQWGTLRHAANSALIALQAADLGINAATYRAYAKKQI
DYALGDGGRSYVIGFGTNPPVRPHHRSSSCPDAPAVCDWNTYNSAGPNAHVLTGALVGGPDSNDSYTDAR
SDYISNEVATDYNAGFQSAVAGLLKAGV

>GHF9_BAA33708.1 endo-b-1,4-glucanase [Nasutitermes takasagoensis]
MRVFLCLLSALALCQAAYDYKQVLRDSLLFYEAQRSGRLPADQKVTWRKDSALNDQGDQGQDLTGGYFDA
GDFVKFGFPMAYTATVLAWGLIDFEAGYSSAGALDDGRKAVKWATDYFIKAHTSQNEFYGQVGQGDADHA
FWGRPEDMTMARPAYKIDTSRPGSDLAGETAAALAAASIVFRNVDGTYSNNLLTHARQLFDFANNYRGKY
SDSITDARNFYASADYRDELVWAAAWLYRATNDNTYLNTAESLYDEFGLQNWGGGLNWDSKVSGVQVLLA
KLTNKQAYKDTVQSYVNYLINNQQKTPKGLLYIDMWGTLRHAANAAFIMLEAAELGLSASSYRQFAQTQI
DYALGDGGRSFVCGFGSNPPTRPHHRSSSCPPAPATCDWNTFNSPDPNYHVLSGALVGGPDQNDNYVDDR
SDYVHNEVATDYNAGFQSALAALVALGY

>GHF9_BAB40693.1 endo-b-1,4-glucanase [Coptotermes formosanus]
MRVFFCLLSALALCQAAYDYKTVLKNSLLFYEAQRSGKLPADKKVTWRKDSALNDKGQKGEDLTGGYYDA
GDFVKFGFPMAYTVTVLAWGLVDYESAYSTAGALDDGRKALKWGTDYFLKAHTAANEFYGQVGQGDVDHA
YWGRPEDMTMSRPAYKIDTSKPGSDLAAETAAALAATAIAYKSADSTYSNNLITHAKQLFDFANNYRGKY
SDSITDAKNFYASGDYKDELVWAAAWLYRATNDNTYLTKAESLYNEFGLGSWNGAFNWDNKISGVQVLLA
KLTSKQAYKDKVQGYVDYLVSSQKKTPKGLVYIDQWGTLRHAANSALIALQAADLGINAASYRQYAKKQI
DYALGDGGRSYVVGFGTNPPVRPHHRSSSCPDAPAACDWNTYNSAGPNAHVLTGALVGGPDSNDSYTDSR
SDYISNEVATDYNAGFQSAVAGLLKAGV

>GHF9_BAC67186.1 cellulase [Haliotis discus]
MLVFVLAALAAAASAVDVTISNHWDGGFQGKACIAITTELHSWKAHLTFSQAVDSLDCGTANVQKTNGGK
EYILTNKQWNADEHAGDKLCLDFVGHTSGDINPKTTLTIEGVAAGSSHTGTNTGTNTGTHTGTQAPVQVP
KTGGGTERYNYGEALGKSILFYDAQRSGKLPANNPIKWRGDSALGDKGDNGEDLTGGWYDAGDHVKFSLP
MSSTSTVLLWGYLQWKDAYATTKQTDMFFDMIKWPLDYFLKCWIPKSQTLYAQVGEGNDDHHFWGRAEDM
KMARPAYKLTPSKPGSDVAGEIAASLAAGYLAFKQRDAKYAATLLSTSKEIYEFGKKYPGIYSSSIQDAG
QFYSSSGYKDEMCEGAMWLYKATGDKSYLADAKGYHENAWAWALGWDDKKIACQLLLYEATKDTAYKTEV
EGFFKGWLPGGSITYTPCGQAWRDKWGSNRYAANSAFAALVAADAGIDTVTYRKWAVEQMNYILGDNKYG
ISYQIGFGTKYPRNPHHRSASCPDIPAPCSETNLHTAGPSPHILVGAIVGGPDNDDSYKDNREDYVHNEV
ACDYNSGFQSALAGLTHLAHAKELPAIPAPKCHG

>GHF9_BAF38757.1 cellulase [Corbicula japonica]
MRLLLFLFCIHRLEAAPVTITNSWNGGFQGSFTVHADQAVHGWKAHLMFSSPIDSLEIWKATVTSHSGTE
WVVANMPWDADLKPGEDLVVEFLGHMSGDQPPQVTYTVEGAGSVGPDNGGAQTQPPASGNPTQPPVSGNP
ITPAASTTGGSTMKYDYGEALGMSILFFDAQRSGKLPANNPIPWRGDSAVNDGDAGHDLSGGWYDAGDHV
KFNLPMAFSTWVLEYGMLKFKDGYQAAGQLDMACDMIKWPLEYFLKCWVPESNTLYVQVGDGGQDHSFWG
RPENMNMNRPAFKVTTSCKGSDVAGDTVSALAAGYLVFKDVCSDTTFANNLLTAAKSLYTFTKNNRGIYS
QCVNAAAAFYGSSGERDEVATAAAWMYKATNDNGYLTDAQSLYPAGTPWGFAWNDAQSGAALLLYEATQD
NAYKQDLVAFIKSYMPGGGIQTTPCGLAWRDQWGPNRYAANAAFIALAAAEEGIEPDQFKNFAMSQINYL
LGDNKLHISYEIGFGSKYPQHPHHRGSSCPTTTTQCSIGDTGPNPNLLKGGLVGGPDNSDNYDDRRDDYV
KNEVACDYNAGFQSALAGLRHFAANNALPPAPAAQC

>GHF9_BAF62178.1 cellulase [Mesocentrotus nudus]
MLPLILITICLISTGQAYDYCDVIHKSILFFEAQRSGELPNDNRIDYRGDSALDDKGNNNEDLTGGWYDA
GDHVKFGLPMAASATLLAWGIIEFEAAYKACGEYNNALDEIRWATDYFIKCHVSDNELYVQVGDGNADHA
YWGRPEEMTMDRPAVKITTSKPGSDVAGETSAALAAASIVFKNADSSYSNELLDHAKTLFDFAYNYRAKY
TDSLSEPGNFYRSYGYEDELTWAAAWLYKATGTQSYLNKATSSYSSGTPWALSWDDKNAGAQMLLYQLTG
SNDYKDAVIRFLESWMPGRITYTPNGLAWRDTWGPLRYSANTAFIAALACHYNINSESCSFVEQQIHYML
GSSGRSFVVGFGENPPQRPHHRSSSCPDQPQSCSWNEYNSGSANPQTLEGALVGGPDQNDNYTDERSDYI
SNEVACDYNAGFQSAVAGLKQLNM

>GHF9_BAK20401.1 endo-b-1,4-glucanase [Perinereis brevicirris]
MASFAYILAVVALLASCHAQYNYREVLQKSILFYAAQRSGQLPGNNPIDWRDDSALDDQGNGGEDLTGGW
YDAGDHVKFGLPMAWTATTLIWGMIDLANGYGGDRNDAMQSVRWALDYFMKCHVSDNELYGQVGDGHADH
AYWGRPEEMTMDRPAWSLTPSAPGSDLAGETAAALAAGSILFSDSDASYANQLLDHARTIYDFAYNNRGI
YSESIPNAADFYRSSAYEDELCWGALWLYRATGEQDYMDKANEFLPQGRPWAFSWDSKEAGSLVLLTSFG
NSNARAQLEDFLQSWFPGGDIHYTPLGLAWRDTWGSLRYSANSAFIALLAAEEGVLTSQARTFARAQLDY
MLGSTGRSFVVGFGTNPPLRPHHRAASCPDMPASCGWDQASDPAPNPQVLDGALVGGPDDQDNYNDDRQD
YISNEVACDYNAGFQGALAGILQL

>GHF9_CAA65597.1 endo-beta-1,4-glucanase [Prunus persica]
MAYAATFSLVTQVLGLTLCLLSLCCSAFTPQDYSDALEKSILFFEGQRSGKLPANQRATWRANSGLSDGS
SYHVDLVGGYYDAGDNVKFGLPMAFTTTLLAWSVIEFGDSMHNQIENAKDAIRWSTDYLLKAATSTPGAL
YVQVADPNADHQCWERPEDMDTPRNVYKVSTQNPGSDVAAETAAALAAASIVFKDSDPSYSGKLLHTAMK
VFDFADRYRGSYSDSIGSVVCPFYCSYSGYHDELLWGASWIHRASQNSSYLAYIKSNGHILGADDDGFSF
SWDDKRPGTKVLLSKNFLEKNNEEFQLYKAHSDNYICSLLPGTSNFQAQYTPGGLLYKASESNLQYVTST
TLLLLTYAKYLRTNGGVATCGSSKVTAETLISEAKKQVDYILGNNPAKISYMVGFGKKYPLHIHHRGSSL
PSVHEHPERISCNNGFQYLNSGSPNPNVLVGAIVGGPDSKDSFSDDRNNYQQSEPATYINAPIVGALAFF
SANTNPN

>GHF9_CAD54726.1 beta-1,4-endoglucanase [Mastotermes darwiniensis]
MRVLLCLLSAFALCQGAYDYNDVLTKSLLFYEAQRSGKLPSDQKVTWRKDSALNDKGQNGEDLTGGYYDA
GDYVKFGFPMAYTATVLAWGLVDHPAGYSSAGLLDDGRKALKWVTDYLIKAHVSENELYGQVGDGDADHA
YWGRPEDMTMARPAYKIDTSNPGSDLAGETAAALAAASIVFTSTDSNYANTLLTHAKQLFDFANNYRGKY
SDSITQASNFYSSSDYRDELVWAAAWLYRATNDQTYLNTAESLNDDYGLQYWNVHFTWDSKALGATALLA
KITGKQTYKDGLTSYCDSLVSRQQTPKGLTFLDQWGSLRMISNAVYICLQAADLSINSDTYRQFAKSQLN
YILGDAGRSFVVGFGNNPPTHPHHRSSSCPDAPATCDWNNYNSADPNPHVLYGALVGGPDSNDNYEDLRS
DYVANEVATDYNAAFQSLLSQAIELNL

>GHF9_CAD54728.1 beta-1,4-endoglucanase [Mastotermes darwiniensis]
MRVLLCLLSAFALCQGAYDYKDVLTKSLLFYEAQRSGKLPSDQKVTWRKDSALNDKGQNGEDLTGGYYDA
GDYVKFGFPMAYTATVLAWGLVDHPAGYSSAGLLDDGRKALKWVTDYLIKAHVSENELYGQVGDGDADHA
YWGRPEDMTMARPAYKIDTSNPGSDLAGETAAALAAASIVFTSTDSNYANTLLTHAKQLFDFANNYRGKY
SDSITQASNFYSSSDYRDELVWAAAWLYRATNDQTYLNTAESLNDDYGLQYWNVHFTWDSKALGATALLA
KITGKQTYKDGLTSYCDSLVSRQQTPKGLTFLDQWGSLRMISNAVYICLQAADLSINSDTYRQFAKSQLN
YILGDAGRSFVVGFGNNPPTHPHHRSSSCPDAPATCDWNNYNSANPNPHVLYGALVGGPDSNDNYQDLRS
DYVANEVATDYNAAFQSLLALIVDLGL

>CgCel9E_Crassostrea_gigas
MCVSAALLYLATNKTGYRSDAITFYNSYSPGRWAYDWDDKTMLCDILLYEITQETKYKSAVENFVTSYMPGGSVQYTPCGLAWRLEWGSLRYSANAAFIALLAADAGIGNTANYKQWAMSQIHYMLGDNANDFSYVIGYGSNYPLKPHHRASSCDYPPEVCDWNDYNSPDPNPHVLQGALVGGPDQYDNYEDARDNFRTNEVACDYNAGFQSAVAGLLHFAVNGNLPAAPTPAC 

>CgCel9A_Crassostrea_gigas
MIRIATCLLIATLQCCHALHTVMSNVNDWGNGRFEGHVTFPVHGEDIGGWECIITFSEPVTGLSEWMGDIIKHSTDNRVYVLVNKPHTGIQKDGQTLDITIQASYTGSKAPTATAELVNLAHDGMTPPTSAVDDGTKYNYDEVLMKSILFYEAQRSGKLPDDNRIPWRGDSSLLDAGDNGEDLTGGWYDAGDNIKFGFPMAASTTLLTWGLLRYKDAYQHSGQLEHMYSCIRWPLEWMLKCHTAPNELYVQVGSGQSHSLWDRPESITTKQQAYKVDDTHPGSDVAGEYAAAMAAGYLAFKDKDPAFATKLLEHAKQINDFAVAYKGKYSDSVTAAAEFYRSVDYNDELAWAGAWLYKATNETKYLTQAETYYVTGASWGQSWDDKTAGCQVLLYEETGKDKYKQDIEATFQDWMPGGSVPYSPKGLAFRSQWGSLRYASNMAFMALLAADDGLHSTSYRTWAKSQINYALGDAGKSFVCGFGVNPPEQPHHRGASCPTLPAPCSWADQTKHAPNPHVLYGALVGGPDGHDSYRDSRLDFQSNEVACDYNAGFQSAVAGLESLFLRGMLS

>CgCel9B_Crassostrea_gigas
MSTTHVAVFWWILAAVLFSIIHASPQPLHIRTQWNNGIDGYFIVSPSLLERGWTATITCNKEIDQIEIWSAMLISSNIGSGKSTIVVRNDDIFSDGDSHPPEEVEIVVRMATDNNIPQCTTETNPISAPATTPAMNGRTTLLTTTERPTLKDFNYSEALSLSILFYDAQRSGVLPADNPIPWRSDSAVDDHGDYGEDLSGGWYNAGDHVKFNLPMASSAHLLSWGLEIWKDAYQSAGQLDMMYDMLKWPLDYFLKCWNPQTQEYYAQVGKGKEDHRYWGRPEDMSKFRPMWRPAYKCTRNDQCSDVAGETAAALASGAIVFKDKNATYSNELLTAAKSLYAFAKSNQGTYGTTAVMDANNYYRSNSYKDELCTAAMELYKVTNDASYLQDAISFYVPNSKSWAFSWDDKNVQCALMLYRAQGSRHYAAQVDDFIRSYMPGGKLTQTPCGLAWRLGVGPLRYAANAALVALMAVDEGFGGDAYKIWALKQINYMLGDNKQRMSYQIGYGTKYPQKPYHRASSCPDPPTSPCGWDNINNPGPSPQILRGALVGGPDVNDVYVDNHVGCDFNAGFQSALAGLIHLQNQGRLPSSSDPLQSQQIKNCVT

>CgCel9C_Crassostrea_gigas
MMDSSLVLVLLVVTPLCLADNSATVPMTKTHTWSGNFEGHFILPITHGDLIGWEAIITFNVPVTDIQQYVGTVKRTSSDNKIILLVNKADKGIVKQGSSLDIQIGGHYTGSTEPTATADIVDLSFDSQVVPTVVDADGTKYNYDEVLMKSILFYEAQRSGKLPPTNRIPWRGDSALTDHGDNGEDLTGGWYDAGDHIKFGFPMASSTTLLAWGLLEYKDAYEHSGQLEKMYDCIRWPLEWMLKCHTGPNELYVQVGDGGPDHGYWGRPEDMTMARPAYKITANRPGSDIAAEYAAAFAVSHLVFKEKDPEFAEKLLTHSKQLYDFAVHHKARYTDSVNQAAAYYRSDKYEDELTWGAAWLFRVTNDTKYLNWAEQYYITGPDWGQSWDDKYSGNMILLYNMTGKDIYKNDIEATFTDWMPGGSVPYSPKGLAFRSQWGSLRYASNMAFMALLAADVGIHPDQYRQWARSQIGYALGDTGRSFVVGFGTNPPQRPHHRSSSCPSRPSPCSFADQQQPGPNPHTLYGALVGGPNGQDQYTDDRKDYVSNEVACDYNAGFQSAVAGLKHLRM

>CgCel9D_Crassostrea_gigas
MYEMLRTPLDYFMKCWRPQSQEYYAQVGNGAXDHAFWGRPEDMHMQRPAYKCTASNGGCSDVEGITVAALAAGSMAFKASDAAYSQRLLASAKSLYDFANAHKGIYNKGPISDATSYYGSTGYKDELCVAAMELYKATKDAKYLNDAKANFEGNDVAWALSWDDNHVMCELLLYEETKDNRYKGLVESFVRSYMPGGSVHQTPCGLAWRDQWGSLRYAANAAFVALAAAEDGIGGDQFKSWALSQINYILGDNRNHLSYEIGFGSNYPRQPHHRGSSCPNPPAGCGWNEFNNPGPSPQLLKGALVGGPGQNDEYADSRKDYTKNEVTCDYNAGFQSALAGLASMAKRGCLPNSPAPKC
