# Supplementary material for: Comprehensive cDNA cloning and putative feature analysis of endogenous cellulases possessed by the Pacific oyster, Crassostrea gigas
Source: PLoS One. 2025 Feb 7;20(2):e0313246. doi: 10.1371/journal.pone.0313246 (PMC11805347; doi:10.1371/journal.pone.0313246)
Supplement: S3 File — (FAS) [file pone.0313246.s003.fas]

>GHF45_AAB36147.1_cellulase_Ustilago_maydis
IGLLALSLSL-SLVHLDGVRAGMATRYWDCCLASASWEGKAPSGQSGCNGGNKFMCSCMQ
PFETDPTLAFGFGA--FTTGQESDTDCACFYAEFEGAMKRNKLIFQVTNVGGDVQSQNFD
FQIPGGGLGAFPKGCPAQWGVEASLWGDQYGGVKSATECSKLPKPLQEGCKWRFSEWG--
DNPVLSPKRVKCPKSLIDRSGCQR
>GHF45_AAN78326.1_cellulase_Apriona_germarii
VAILAVFCTFLNKVPYGISGSGTTTRYWDCCKPSCGWVENLASVKSSCVGGTSYMCSNQQ
PKSVNSTFALGFVAASFTGGADTNYCCACIKLTFQDALQGKTMVVQVTNTGGDLGSNQFD
IAIPGGGVGIFTDGCSSQWGTPSNGWGDQYWWVGSEADCAQLPSDLQEGCKFRFEFMEGA
SNPGVTFEQVDCPSELVSITGCNY
>GHF45_AAR22385.1_cellulase_II_Apriona_germarii
LAVVAVLCTFVTPLVGGVSGTGKTTRYWDCCKPSCSWKANLKSTKSACEGAGAYMCSDQQ
PKVVNSTFALGYVAASFTGGIDVNMCCACLRLKFQGDLSGKQMIVQVTNTGSDLGSNQFD
IAIPGGGVGIFTKGCSSQWGTPSNGWGDQYGGVSSESQCSQLPSSLREGCKFRFTFMKSV
SNPAVTFEQVSCPSEIVSASGCNY
>GHF45_ABR92637.1_endo-beta-14-glucanase_Ampullaria_crossean
-YLLCLAV---GVRRFNGKPCASTTRYVDGHKGACGCGQKGSDTPFPW-NIQKHV-----
--TAPSERYFDGGGSSWCG----RNCGKCVKLTPTNPPNHNPVVFQVTNACP-INGN---
-----------------------EEWCGISGAPGTGHVN-------SHGYEVHFDLQDQV
DNPEVTWEETSCPGDNYQQCECHN
>GHF45_ABU49185.2_endoglucanase_Syncephalastrum_racemosum
FAASLLLATVYKPISGGASGDGTTTRYWDCCKASCSWPGKAPNVQSGCNGGEGYMCNDNQ
PWAIDDNLSYGFAAASISGKSESDFCCSCYELTFSGEIEGKKMVVQVTNTGGDLSNNHFD
LQIPGGGVGIFN-GCQTQWDAPSDGWGQRYGGISSASECSQLPKQLQDGCKWRFDWFKNA
DNPNVSFKQVSCPAELVKKTGCER
>GHF45_ACF33814.1_glycoside_hydrolase_45_protein_Penicillium_decumbens
VAFLLLDLLA-----------ATTTRYYDGQEGACGCGSSSG--LFPWIGNGVYT-----
--AAGSQALFDTAGADWCG----AGCGKCYKLTSTTGVAGQSIIVMVTNLCP-YNGN---
-----------------------QQWC-----PNPGSTN-------QYGYSYHFDIM-AQ
DNVVVDFEPIACPGQDWQSCVCYG
>GHF45_ADU33246.1_endo-beta-14-glucanase_Sitophilus_oryzae
CVILAVAAFALQKVVGGISGEANTTRYWDCCKPSCSWAENVNSSGSGCGSGISYVCTNQQ
PWAVNDTVAFGFAAASFSGGADNSQCCVCLQLSFLNVLPNKKLIVQVTNTGGDLESNHFD
IQLPGGGVGYFTHGCVSQWNCPANGWGAQYGGITSESECNELPEVLQPGCHFRFNWFENA
DNPKVTFEQVVCPSELTSITGCVV
>GHF45_ADU33285.1_endo-beta-14-glucanase_Chrysomela_tremula
VVILTTYLSLIIPRQGGLSGTGITTRYWDCCKPSCSWADHVTGIQSGCGSGSSYTCSNQQ
PFIVNSTLAYGFAAASFIGGEDYGWCCSCMLLSFQGQLAGKQMLVQVTNTGSPLSTNQFD
IEIPGGGVGLYPYGCATQWGAPESGWGERYGGVSSAEECSQLPESLQAGCLWRFDFMEGV
SNPNVTFYQVECPSELVAITGCDY
>GHF45_ADU33334.1_xyloglucan-specific_endo-beta-14-glucanase_Gastrophysa_viridula
AVGSLVIVALIIQIEGGLSGTGPTTRYWDCCKPTCSWPGNVEEIQSGCKDGHSYICTNQA
GFVVNSTLAYGFAAARFIG-TKRNMCCSCVLFSFQEQLKGKKMLVQVTNTGPETGTNLFD
IAMPGSGVGYYTQGCTSQWNSDVSNWGDQYGGVNSEADCYKLPQALWEGCRFRFTWMQGV
SNPDVSFYEVQCPKELLDISGCHP
>GHF45_ADU33346.1_endo-beta-14-glucanase_Leptinotarsa_decemlineata
VISLVLAAGYIIPIDGGVKGDGVTTRYWDCCAPSCAWDEIVHNAQSGCEGGQAYTCTNQS
PYLVNETLAFGFSASSFNGGIDTAQCCMCVLLSFKDQLAGKQMLVQLTNTGSDLGQNHFD
IAIPGGGVGIFTLGCSTQWGVPENGWGERYGGVTSIEECDELPDVLQEGCRFRFTFMEGV
SNPAVSFYQVKCPAELIDISKCGD
>GHF45_AFI56547.1_endogenous_endoglucanase_Diabrotica_virgifera_virgifera
ILVSALVALAIKFIEKGISGEGTTTRYWDCCKPSCSWRGNVHNAKSGCGGGSAYMCNSQQ
PWAVNSTLAYGFGAASFSNGVDVSLCCACFLLSFKDQISNKKMIVQVTNTGSDLSHNHFD
IALPGGGVGIFTQGCHDQWNAPWNGWGDQYGGVHNRGECATLPQALQSGCYFRFDFYQNA
NNPRMHFDQVQCPAEIVARSGCSL
>GHF45_AHI15752.1_glycoside_hydrolase_family_45_Apriona_japonica
VAILAIFCTFPVPVQDGVSGTGITTRYWDCCKPSCAWVENLKSVQSACIGGASYMCSNQQ
PTAVNETFALGFVAASFTGGVDTNLCCACMKLSFQDALQGKTMVVQITNTGGDLGSNQFD
IAIPGGGVGIFTEGCSSQWGCPSSGWGDQYGGVSSESGCSELPSALQDGCKFRFKFMQGA
SNPGVTFEQVECPSELVAITGCNY
>GHF45_AKC91346.1_glycoside_hydrolase_45_Adineta_ricciae
LCLTLLNFPSTTTAGNDGRQNGVTTRYWDCCKASCGWSGKASNTQSGCNGGTAYMCNNQQ
PWNVSSTLSYGYAAAYIANQRESDWCCACYSLVFTGSVAGKELIVQVTNTGGDLGNNHFD
LQMPGGGVGIFD-GCSSQFPSSKSSWGQQYGGISSRSDCDKLPAVLRSGCLWRFDWFMNA
DNPQMRFKQVTCPAVLTANTQCVR
>GHF45_AKH90729.1_cellulase_I_Batocera_horsfieldi
VAILAVFCTFPVPVQDGVSGTGITTRYWDCCKPSCAWVENLKSVQSSCIGGASYMCSNQQ
PTAVNETFALGFVAASFTGGVDTNLCCACIKLSFQDALQGKTMVVQITNTGGDLGSNQFD
IAIPGGGVGIFTEGCSSQWGCPSSGWGDQYGGVSSESGCSELPSVLQDGCKFRFEFMQGA
SNPGVTFEQVECPSELVAITGCNY
>GHF45_AZH23718.1_endo-beta-14-glucanase_Gastrophysa_viridula
VFASILLATFIVPVEGGLSGDGHTTRYWDCCKPSCAWKENIKSIQSGCAGGTSYMCSNQQ
ATVINSTLAYGFAAGSFTGGVDYNYCCACMLLSFQGQLAGKQLLVQITNTGGDLGSNQFD
LALPGGGVGIFTQGCHDQWNAPWSGWGDQYGGVSSAEQCGELPESLQPGCRFRFEFLENA
DNPAVKFQQVKCPAELVAISKCDL
>GHF45_BAA74956.1_endoglucanase_Humicola_grisea_var._thermoidea
LPSDVAALPV-----LALAADGKSTRYWDCCKPSCGWAKKAPDAKSGCPGGVAYSCADQT
PWAVNDDFAFGFAATSIAGSNEAGWCCACYELTFTGPVAGKKMVVQSTSTGGDLGSNHFD
LNIPGGGVGIFD-GCTPQFGGLP---GQRYGGISSRNECDRFPDALKPGCYWRFDWFKNA
DNPSFSFRQVQCPAELVARTGCRR
>GHF45_BAC53956.1_endo-beta-14-D-glucanase_Rhizopus_arrhizus
ASSALLALALYSAVSGGASGNGVTTRYWDCCKASCSWPGKANNAQSGCNGGNSYMCNDNQ
PWAVNDNLAYGFAAAAISGGGESRWCCSCFELTFTTSVAGKKMVVQVTNTGGDLGSSHFD
LQMPGGGVGIFN-GCSSQWGAPNDGWGSRYGGISSASDCSSLPSALQAGCKWRFNWFKNA
DNPSMTYKEVTCPKEITAKTGCSR
>GHF45_BAC53988.1_endo-glucanase_RCE3_Rhizopus_arrhizus
TSSALLALALYSIVSGGASGNGVTTRYWDCCKASCSWPGKANNVQSGCNGGNSYMCNDNQ
PWAVNDNLAYGFAAAAISGGGESRWCCSCFELTFTTSVAGKKMVIQVTNTGGDLGSSHFD
LQMPGGGVGIFN-GCSKQWGAPNDGWGSRYGGISSASDCSSLPSALQAGCKWRFNWFKNA
DNPSMTYKEVTCPKEITAKTGCSR
>GHF45_BAD34544.1_beta-14-endoglucanase_Bursaphelenchus_xylophilus
VSVLVVALLLYSYVSGGTSGTGVTTRYWDCCKSSCAWPGKASNTQSGCNGGSAYSCSTEQ
PYAVNDTLSFGFAAVKLAGGSESSWCCACYELTFTGSVNGKKFVIQATNTGGDLGDNHFD
LAIPGGGVGIFN-GCTAQWGAPSSGWGAQYGGVSSRSDCSQLPAKLQPGCDWRFDWFGNS
DNPGVTFKQVTCPKTLTDKSKCIR
>GHF45_BAD77808.1_endo-beta-D-14-glucanase_Phycomyces_nitens
ASALLLAASSYSPISGGFSGNGRTTRYWDCCKPSCAWDGKASDVQSGCVGGQAYMCNDNQ
PWVVNDDLAYGFAAASLGSAGASAFCCGCYELTFTTAVAGKKFVVQVTNTGDDLSTNHFD
LQMPGGGVGYFN-GCQSQWNTNTDGWGARYGGISSISECDKLPTQLQAGCKWRFGWFKNA
DNPEVTFKAVTCPAEIIAKTGCER
>GHF45_BAD95808.1_endo-beta-D-14-glucanase_Mucor_circinelloides
ITSIAVALALYKVISGGKSGSGSTTRYWDCCKASCSWPGKASNAQSGCNGGNGFMCNNNQ
PWAVNDELAYGFAAASIAGSNEAGWCCGCYELTFTGAASGKKMVVQVTNTGGDLGSNHFD
LQMPGGGVGIFN-GCAAQWGAPNDGWGARYGGVSSVSDCASLPSALQAGCKWRFNWFKNS
DNPTMTFKEVTCPAELTTRSGCER
>GHF45_BAG68300.1_endoglucanase_V-like_protein_Phanerodontia_chrysosporium
MFLGFVAVAT-GGYVQQATGQASFTMYSGCGSPACGKA------------ASGFT-----
--AAINQLAFGSAPGLGAG----DACGRCFALTGNG-PFGQTIVVKVTDLCP-VQGN---
-----------------------QEFCGQTT---SNPTN-------QHGMPFHFDICEDT
GALTGTFTEVSCSQWLWNGACLSG
>GHF45_BAG69187.1_endo-beta-D-14-glucanase_Staphylotrichum_coccosporum
LRTALAALPL-----AALAADGKSTRYWDCCKPSCSWPGKASNVKSGCDGGSAYACADQT
PWAVNDNFSYGFAATSISGGNEASWCCGCYELTFTGPVAGKTMVVQSTSTGGDLGTNHFD
LAMPGGGVGIFD-GCSPQFGGLA---GDRYGGVSSRSQCDSFPAALKPGCYWRFDWFKNA
DNPTFTFRQVQCPSELVARTGCRR
>GHF45_BAH23793.1_endo-14-beta-glucanase_Corbicula_japonica
AAVLLALVGL---LSYQGKRCASTTWYADYHKGACGCGPDNNDNQFDW-NHSKFV-----
--AAASQHLFDPGLKTWCG----AQCGKCVKLTTTSVAEGQSHVFMITNLCPNEWPN---
-----------------------LSWCSQSS--QSGYKN-------HYGYSEHFDLEDGA
KNPEVTWEYVNCDQAEYSQCFCSK
>GHF45_BAI58030.1_endoglucanase_Fomitopsis_palustris
HLFALVALAA-NGYYQEPSGSASFTQYSGCSSPACGIA------------ATGYT-----
--AAMNQLSFGAAPGDGAG----DACGRCFRLTGSG-PF-NSVVVKVTDLCP-VSGN---
-----------------------EVWCGQTT---SDGEN-------QFGMPVHFDICEDT
TALTGSYTEVSCSEWLWDGACLSG
>GHF45_BAP19116.1_cellulase_Aplysia_kurodai
AAILAALI---GVRVYQGKKCASTTRYNDGHRGSCGCGPAASDTPFDW-NMSKHV-----
--TAPNQMYYDNGGNSWCG----KNCGKCVKLTPTKPQHRNPVVFMVTNSCP-INEN---
-----------------------RVWCGQSGKPGTNKVN-------DHGYEAHFDLQNNK
DNAEVTWQEVSCPHDLWSKCECHG
>GHF45_CAA83846.1_endo-14-beta-glucanase_V_(EGV)_Trichoderma_reesei
ATLVLGSLIV-----------ATTTRYYDGQEGACGCGSSSG--AFPWIGNGVYT-----
--AAGSQALFDTAGASWCG----AGCGKCYQLTSTTGAAGQSIIVMVTNLCP-NNGN---
-----------------------AQWC-----PVVGGTN-------QYGYSYHFDIM-AQ
DNVVVDFEPIACPGQDWGTCLCVG
>GHF45_CAB92325.1_endoglucanase_45A_Piromyces_sp._equi
SCIALAASIAVPLNPPDFSGTGKTTRYWDCCLASCSWQENCKRVKSGCNGGSVYMCNDQQ
PWAINDNVAYGFVAS-------HEKCCTCQRLKFTGPIAGKQMIVQTTNTGGDLSSNHFD
IQMPGGGFGIFD-GCTSQFGGSY-QWGERYGGISSASQCANLPPQLKAGCEWRFNWFKNA
DNPAVVFERVQCPKELTEITGCVP
>GHF45_CAC59695.1_endo-14-beta-D-glucanase_Mytilus_edulis
VLSLLVLV-----RRYNGKSCASTTNYHDSHKGACGCGPASGDAQFGW-NAGSFV-----
--AAASQMYFDSGNKGWCG----QHCGQCIKLTTTGVREGLSKTFMITNLCPNIYPN---
-----------------------QDWCNQGS--QYGGHN-------KYGYELHLDLENGR
NNPETTWEVVNCDSEMYGQCQCAH
>GHF45_CAD56665.1_cellulase_Melanocarpus_albomyces
LRALLAALPL-----GALAANGQSTRYWDCCKPSCGWRGKGPDAVSGCEGGPAFSCADHS
PWAINDNLSYGFAATALSGQTEESWCCACYALTFTGPVAGKTMVVQSTSTGGDLGSNHFD
LNIPGGGVGLFD-GCTPQFGGLP---GARYGGISSRQECDSFPEPLKPGCQWRFDWFQNA
DNPSFTFERVQCPEELVARTGCRR
>GHF45_CCJ09450.1_glycoside_hydrolase_family_45_protein_Phaedon_cochleariae
VLPLVFLATFIVPVDGGLSGYGTTTRYWDCCKPSCAWKENINSVQSGCIGGSSYMCSNQQ
AFVVNSTLAFGFAAGSFTGGVDNNLCCSCMLLTFQGQLAGKQFLVQITNTGGDLGSNQFD
LAIPGGGVGIFTQGCHDQWNAPWSGWGDQYGGVYSVEQCSDLPEVLQPGCRFRFEFLENV
SNPQVSFQQVQCPAEIVAISNCAL
>GHF45_QCF40862.1_glycoside_hydrolase_family_45_protein_Chrysomela_tremula
VSALLLAFCHIIPIEGGVQGDGITTRYWDCCATSCAWDQIVHNAQSGCVGGVAYSCSNQV
AWLVNSTLAYGFSAASFTGGVDVAQCCMCVLLSFKGQLAGKQFLVQVTNTGSDLHQNQFD
LAIPGGGVGIFTLGCSSQWGAPETGWGDRYGGVHTEEECNQLPADLQEGCKFRFTYMEGV
SNPDVSFQQVQCPSELVAITGCGD
>GHF45_QCF40865.1_glycoside_hydrolase_family_45_protein_Leptinotarsa_decemlineata
VISLVLAAAYIIPIDGGVKGDGISTLYWDCCSPSCASDRVIQNTKSGCKGGTAYPCTNQS
PYLVNETLAFGFSASSFHGGAETSHCCLCVLLSFKDHLAGKQMLVQLINTGSDLGHNHFD
LAIPGGGVGLFNMGCTYQWGAPVNGWGERYGGVTSIEECDELPDVLQEGCRFRFTFLEGD
DNPALSFYQVKCPAELIDISKCGD
>GHF45_QCF40868.1_glycoside_hydrolase_family_45_protein_Diabrotica_virgifera_virgifera
SLATLLAVTLIKKIVGGKSGYGTTTRYWDCCKPSCAWKENIKSVQSGCIGGTSYMCNNQQ
PFVVNETLGYGFAAVSFSGGVDNNLCCSCYLLTFQDQINNKKLVLQFTNTGGDLGSNQFD
IALPGGGVGAFNQGCHDQWNAPWTGWGQQYGGISSREECSLLPKELQSGCLFRFDFMQNA
NNPQMYFEQVECPAELVKISGCSL
>Crassostrea_gigas_CgCel45A
SVFLILAI-----RMYNGKRCASTTRYNDYHKGACGCGPASGDSQFSW-NHDHFV-----
--TAPNQMFFDEGNSGWCG----QRCGKCVKLTTTGTPAGMSRVFMVTNLCPNVYPN---
-----------------------QNWCNQGTGPNGNGHN-------DFGYVAHFDLENGA
NNPEVTWEIVGCHGSMYQQCQCAH
>Crassostrea_gigas_CgCel45B
------------------------------------------------------------
-----------------------------MTLYEKGTPAGQSHVFMVTNLCRNVYPN---
-----------------------QNWCNQGTGPYGNGHN-------DYGYVAHFDLGNGA
NNPEVTWEIVSCHGAMYQHCQCAH
