# Supplementary material for: Comprehensive cDNA cloning and putative feature analysis of endogenous cellulases possessed by the Pacific oyster, Crassostrea gigas
Source: PLoS One. 2025 Feb 7;20(2):e0313246. doi: 10.1371/journal.pone.0313246 (PMC11805347; doi:10.1371/journal.pone.0313246)
Supplement: S4 File — (XLSX) [file pone.0313246.s004.xlsx]

## Sheet: combine
Trinity ID	Assembled cDNA sequences	Longest translated amino acid sequences
TRINITY_DN37314_c0_g1_i3	TGTAGAAGTAAATATCAACACTACTACCGCGTGGACGTCTACACTGGCACACATGACTGATCGGCGGCGACATGACAACCCCCGAGGGACGGAGACTGAAGGAGGATAGGACCAGGGCCAAGAACTGGAAGCGATGGGGGCCCTACCTCTCGGAGCGACAGTGGGGGACGGTCCGGGAGGATTACTCTGATGACGGGAACTGCTGGAACTACTTCCCCCATGACCATGCCCGCTCCAGGGCATACCGCTGGGGTGAGGATGGACTGCTGGGGATCTGTGATCGGGAGGGACGACTCTGTATGGGCGTGGCTTTGTGGAACACCAAGGACCCAATCCTGAAAGAGAGGCTATTTGGGCTGACCGGCCACCAGGGAAACCACGGGGAGGATGTGAAGGAGC…	MTTPEGRRLKEDRTRAKNWKRWGPYLSERQWGTVREDYSDDGNCWNYFPHDHARSRAYRWGEDGLLGICDREGRLCMGVALWNTKDPILKERLFGLTGHQGNHGEDVKELYYYLDSTPTHSYMKALYKYPQNEYPYSQLENENRIRGFMMPEYEILDTGVIDQGYFDVMAEYSKHTPNDVLAKYTVTNRGKERATVHVLPTLWFRNVWSWGEDAYCYVSPKPHLSQVSGCKVKCDHPTLGEDQSHHIDPTVDQATPPPAFIGSFYWEVDKDQSNKEPELLFTENETNHKRLFNVDGQHYSKDAFHNYVIKGDKSAVNPSHCGTKCAAHYVLTLDPGQEFTIKVRLYFQLEAPKTEVFGPDFDEIFQDRQKEADLFYDEKIPMRDQKQRQVSRQAYAGLL…
TRINITY_DN22805_c0_g1_i3	CTATTAGAGAGTGCAGAAAGTCTTTATGCATTTGCTAAGGCACACCAAGGCACATACAATACCTATATTCCTGAAGGAGCAAAATTCTACAGCTCGTCCGAGTATAGAGACGAAATGTGTGTCAGTGCCGCCCTTCTGTATCTAGCTACCAACAAAACCGGATATCGAAGTGACGCCATTACTTTCTACAACAGCTACAGCCCCGGTCGATGGGCGTATGACTGGGACGACAAGACGATGCTCTGTGACATTCTCCTGTATGAAATAACCCAAGAAACCAAGTACAAGTCGGCAGTAGAGAACTTCGTCACGTCCTACATGCCCGGGGGTAGCGTCCAGTACACTCCCTGTGGCCTCGCCTGGAGACTCGAATGGGGGTCCCTCAGATACTCGGCCAAT…	MCVSAALLYLATNKTGYRSDAITFYNSYSPGRWAYDWDDKTMLCDILLYEITQETKYKSAVENFVTSYMPGGSVQYTPCGLAWRLEWGSLRYSANAAFIALLAADAGIGNTANYKQWAMSQIHYMLGDNANDFSYVIGYGSNYPLKPHHRASSCDYPPEVCDWNDYNSPDPNPHVLQGALVGGPDQYDNYEDARDNFRTNEVACDYNAGFQSAVAGLLHFAVNGNLPAAPTPAC-
TRINITY_DN51349_c0_g1_i1	CTCCATATATCCCAGAATCCCCTAGTGCCGTGTCCCCCCGCCAGTTTATACGGTGGGTAGGGGGCAGATCTCCCGATTGTTGGGCCTCGTAGAATAGGATCGACTTCTCTAGAACTTGGCCGTAGTTGTGTGCTGTGTTAGATGGGACTGGTGTTGTTTCACCAAGGATTCCACCGGTTGTTGTACTTTGGGCACCTGTTGTGCTTGATGCCGCTTTTGTTGTTGTTGTGCTTGGTTGAGCAGTTGTTGTTTTGCTCGGTGAAGCCGTTGTGGTTGTAGATGTGAATGACGTAGGTTGGGTTGATCCAGGCGTAATTTTACTTACATGTATACAAAAACCCTGAGG	MGLVLFHQGFHRLLYFGHLLCLMPLLLLLCLVEQLLFCSVKPLWL-
TRINITY_DN39864_c7_g1_i5	AATGATCTTCTCATTAACCCCTAATTGACTGAAGTATTATAGAAAATCAGTTTCAATGTGGGATGACTCTCATACTTCACTCTGACTTAATATTCTTTTTTGTCATTTTTAACATGAAACTAAGCCATATAGAAGAATATGCTCTACATGTAGATACATCAGGAATAAATGATGTCGTGATTTGTTTCTCTATGTACTTCTGCTCATGGTACTGTAACAGTTATGCTTTTCCTAACAACCCTATTGTTAGTTGCCTTCGTCCATAGATCTGGAAACGTCCCTCATTATCCAACTCATCTTAATTTGTACATCTAAATAATTTCCCAATATCTTTACTTCTTTCATTCACTTAATCAACGTCCAGTTGTATTTTCTGACTATTGTAAATCAAATCAAAAT…	MVKWQVLWYLIGLHCSLIHAALPPDCVPLEEHPLDTADPGSIFGETSEVGSKASPHRTGNLRQRGAIPTHHFAANEIKSAEPVPMRLFPYEAIMTSSGIVYDAYTMDRWTDPERTDLMMQQSAWKSGEPWNKLTDMGTNMRQVVSGPDGNPGGVFSGKSGVQVGISGSSDPVMTDFGDLYANFEYHGNGGKMEVPLVRGSALLTHLFTNANPVVKPFCLADISGHHVNFNCPLERTILDAGSGHASATCSGGVLHLRLQNTKRIRDVTKIQYAARPKTRWAAGDHPMSSCDVNKCRLTDGGKTLEVDVPNAHGTMAFAFNYIGHYVTPWDWINHPEEVTCHGRRSEKRAPNDITLHASCDSNLNLEIGVYVGHHHIYGVDKIQYAVEPENTWGNPPPMH…
TRINITY_DN31237_c2_g1_i3	GACTTTGATTGTTGGATGTTTTATTCAGATTATACATTAACTCAACATGCCACGTAAAAACAAAGACTCCAACCCTGCCACGGCCGACTGAAAGCCAGCGTTGTAGTCACATGCCACTTCATTGCTCTGGAAGTCCAGACGACTGTCACGGTAGGAATCGTGTCCGTCCGGTCCGCCTACCAACGCGCCGTACAGCACGTGCGGATTTGGTGCATGCTTAGTCTGGTCAGCCCAGCTGCACGGAGCAGGCAGAGTAGGGCAAGAAGCCCCTCTATGGTGTGGTTGTTCTGGCGGGTTAACACCAAATCCACAAACAAAACTTTTCCCAGCATCCCCAAGTGCGTAATTGATCTGACTCTTGGCCCAAGTACGATAACTGGTAGAGTGGAGACCATCGTC…	MIRIATCLLIATLQCCHALHTVMSNVNDWGNGRFEGHVTFPVHGEDIGGWECIITFSEPVTGLSEWMGDIIKHSTDNRVYVLVNKPHTGIQKDGQTLDITIQASYTGSKAPTATAELVNLAHDGMTPPTSAVDDGTKYNYDEVLMKSILFYEAQRSGKLPDDNRIPWRGDSSLLDAGDNGEDLTGGWYDAGDNIKFGFPMAASTTLLTWGLLRYKDAYQHSGQLEHMYSCIRWPLEWMLKCHTAPNELYVQVGSGQSHSLWDRPESITTKQQAYKVDDTHPGSDVAGEYAAAMAAGYLAFKDKDPAFATKLLEHAKQINDFAVAYKGKYSDSVTAAAEFYRSVDYNDELAWAGAWLYKATNETKYLTQAETYYVTGASWGQSWDDKTAGCQVLLYEETG…
TRINITY_DN34378_c0_g1_i2	GCCGGGGTCAATAAAGAGATCACAGCTCCATATTACACAAAATGTCAACAACGCACGTGGCGGTATTTTGGTGGATTCTCGCTGCGGTCCTATTCTCTATTATACATGCTTCTCCACAGCCCCTACATATCAGGACTCAGTGGAACAACGGAATAGACGGGTACTTCATAGTATCCCCCTCACTGCTAGAGAGGGGCTGGACAGCCACCATAACATGTAATAAGGAGATCGATCAGATCGAGATCTGGAGTGCTATGCTGATATCGAGTAACATTGGCTCCGGTAAATCCACAATCGTTGTAAGAAATGACGACATATTTTCTGACGGCGATAGTCATCCACCTGAAGAAGTTGAAATTGTTGTCAGGATGGCGACAGACAATAACATCCCACAATGCA…	MSTTHVAVFWWILAAVLFSIIHASPQPLHIRTQWNNGIDGYFIVSPSLLERGWTATITCNKEIDQIEIWSAMLISSNIGSGKSTIVVRNDDIFSDGDSHPPEEVEIVVRMATDNNIPQCTTETNPISAPATTPAMNGRTTLLTTTERPTLKDFNYSEALSLSILFYDAQRSGVLPADNPIPWRSDSAVDDHGDYGEDLSGGWYNAGDHVKFNLPMASSAHLLSWGLEIWKDAYQSAGQLDMMYDMLKWPLDYFLKCWNPQTQEYYAQVGKGKEDHRYWGRPEDMSKFRPMWRPAYKCTRNDQCSDVAGETAAALASGAIVFKDKNATYSNELLTAAKSLYAFAKSNQGTYGTTAVMDANNYYRSNSYKDELCTAAMELYKVTNDASYLQDAISFFVPNS…
TRINITY_DN35380_c0_g1_i1	GGGAAAACCACCGCTGTGTTGCAAATCTACGGTTGTCTTAATATTAGCGCCATTCGTTAACGGTTAGTTAATGTGCGTCTTGTTAACTAATTGCGGAACTTCGAATTGATAAAGTTAATATCCAGAATGACAACAAACGATTCACCTAGCACCAGATAAGACTGATCTACATTTTATAACTAAGGATTTGATAATATAGGCATACAGACACAGAACAGTTAGATGATGGATTCGAGCCTCGTTCTGGTGTTGTTAGTGGTTACGCCGCTGTGTCTGGCGGATAACTCGGCCACTGTTCCGATGACCAAGACCCACACCTGGAGCGGGAACTTCGAGGGTCACTTCATCCTCCCCATCACCCACGGGGACCTGATCGGATGGGAGGCCATTATTACCTTT…	MMDSSLVLVLLVVTPLCLADNSATVPMTKTHTWSGNFEGHFILPITHGDLIGWEAIITFNVPVTDIQQYVGTVKRTSSDNKIILLVNKADKGIVKQGSSLDIQIGGHYTGSTEPTATADIVDLSFDSQVVPTVVDADGTKYNYDEVLMKSILFYEAQRSGKLPPTNRIPWRGDSALTDHGDNGEDLTGGWYDAGDHIKFGFPMASSTTLLAWGLLEYKDAYEHSGQLEKMYDCIRWPLEWMLKCHTGPNELYVQVGDGGPDHGYWGRPEDMTMARPAYKITANRPGSDIAAEYAAAFAVSHLVFKEKDPEFAEKLLTHSKQLYDFAVHHKARYTDSVNQAAAYYRSDKYEDELTWGAAWLFRVTNDTKYLNWAEQYYITGPDWGQSWDDKYSGNMILLY…
TRINITY_DN40142_c5_g1_i5	AACTGCACCAAGACTAAAGAACCATGCTCCGTTTCTGGGCGTTCCTCGGTCTGGTGGGCCTTGCCCACTGTGCCACCCAGGGCATGTCAATCAGGTCCCACTGGGACGGTGGATTCGCCGGCACCATCACGCTGGCCCCCACCCACACAGTGCACGGCTGGACGGCTCACCTTGCCTGTGACGCCCCTATCGACTCCCTGGAGATTTGGACGGCAGACATTGTATCCTCAAATGGAGACAAATCTGAATACGTTATCAGAAATAAACCATACGATGGCGACATTCACAACGGGGATTCCCTGAACGTGGACATTGTGGGGCGCACCCCAGGAAGTTCCACCGTTCCCAACTGTCGGGTTTTCATCGAAGGACAGGATCACGGAAACCCAGCAACCAGTG…	MLRFWAFLGLVGLAHCATQGMSIRSHWDGGFAGTITLAPTHTVHGWTAHLACDAPIDSLEIWTADIVSSNGDKSEYVIRNKPYDGDIHNGDSLNVDIVGRTPGSSTVPNCRVFIEGQDHGNPATSAPQTQAPSGGGGSQTQAPSGGSTSSETVTPGASCGSAKSTKYNYGDALGLSILFFDAQRSGKMPASNPIPWRHDSAMNDHGDGGVDLTGGWYDAGDHVKFNLPMAFSAHVLAYGLNRWKDGYSSSNQLQNMYEMLRTPLDYFMKCWRPQSQEYYAQVGNGAADHAFWGRPEDMHMQRPAYKCTASNGGCSDVEGITVAALAAGSMAFKASDAAYSQRLLASAKSLYDFANAHKGIYNKGPISDATSYYGSTGYKDELCVAAMELYKATKDAKYL…
TRINITY_DN28824_c2_g1_i9	GACATTGAGTTCATTTCTTAAATATATTTTTATTAAAGATCAGCATTACAGAATCAATTTTCCGAGCCGTTCGTTGTTTCGTTAAGGGAACGTTTGCCGTGATGAGCACACTGGCATTGTTGGTACATTCCATCCGTGGGGGTGTTCGATCCATGACAACCGACGATCTCCCATGTCACTTCCGGGTTGTTCCAACCAAGGTGCGAGATCTGACTGGCGCCATTTTCCAAATCAAAATGAGCGACGTATCCGAAGTCGTTATGACCGTTGCCGTTGGGCCCAGTGCCCTGGTTGCACCAGTTCTGGTTGGGGTAAACGTTGGGGCACAGGTTAGTAACCATGAACACGCGGGACATACCAGCGGGGGTCGGGCCTCCTTGTCCGGGTACGTAACCACCT…	MSTLALLVHSIRGGVRSMTTDDLPCHFRVVPTKVRDLTGAIFQIKMSDVSEVVMTVAVGPSALVAPVLVGVNVGAQVSNHEHAGHTSGGRASLSGYVTTCRGQLDTFSASLTTPATVALIKKHLIGGSDEVVVIPTELAVTGSWSTPARPLVVVVVSGGRSTSLSVVHSWRPLASLFATHVPDRKN-
TRINITY_DN28824_c2_g1_i13	GCATAACAGAATCAGAATCCATTTTCCGAGCCGTTCGTTGATTCGTTGAGGGAACGTTTACCGTGATGGGCACACTGGCAGTGTTGGTACATTTCATCCGTGGGGGTGTTCGCTCCATGACAACTGACGATCTCCCACGTCACTTCCGGGTTGTTCCAACCAATGCGCGAGATCTGATTGGCTCCATTTCCCAAATCAAAATGGGCGACGTATCCGTAGTCGTTATGACCGTTTCCATAGGGCCCGGTGCCCTGGTTGCACCAGTTCTGGTTGGGATAGACGTTGCGGCACAGGTTAGTAACCATGAAGACGTGTGATTGACCAGCGGGGGTCGGACCTCCTTGTCCGGGTATGTAACCACCTTTTTCGTATAATGTCATGGCTGCTTTAAAC	MGTLAVLVHFIRGGVRSMTTDDLPRHFRVVPTNARDLIGSISQIKMGDVSVVVMTVSIGPGALVAPVLVGIDVAAQVSNHEDV-
